# Supplementary material for: Phosphoproteomic identification of ULK substrates reveals VPS15‐dependent ULK/VPS34 interplay in the regulation of autophagy
Source: EMBO J. 2021 Jun 14;40(14):e105985. doi: 10.15252/embj.2020105985 (PMC8280838; doi:10.15252/embj.2020105985)
Supplement: Supplementary file 3 — Table EV1 [file EMBJ-40-e105985-s009.xlsx]

## Sheet: Appendix Table S1
MGI Symbol	Uniprot ID	Target Site	-3	-2	-1	0	1	2	Mean Expt 1	Mean Expt 2	Mean Expt 3	Overall Mean	Expt 1 F	Expt 1 R	Expt 1 C	Expt 2 F	Expt 2 R	Expt 2 C	Expt 3 F	Expt 3 R	Expt 3 C
Dsp	E9Q557	S2221	R	S	M	S	F	Q	-5.817	N/A	N/A	-5.817	-6.482	-5.152	0.132	N/A	N/A	N/A	N/A	N/A	N/A
Pde3b	Q61409	T410	S	G	R	S	S	F	-4.334	N/A	N/A	-4.334	-4.943	-3.725	N/A	N/A	N/A	N/A	N/A	N/A	N/A
Sorbs2	B2RXQ9	S403	R	R	K	S	E	P	-4.4495	-4.628	-3.8335	-4.3037	-5.749	-3.15	0.081	-5.589	-3.667	-0.154	-5.375	-2.292	-0.311
Ptprb	B2RU80	S1667	R	P	L	S	V	H	-5.5795	-2.782	N/A	-4.139	-5.34	-5.819	0.379	-1.448	-4.116	0.335	N/A	N/A	N/A
Sorbs2	D3Z080	S27	R	V	Q	S	S	P	-3.6985	-4.456	-4.2625	-4.074	-4.123	-3.274	0.106	-5.358	-3.554	-0.051	-4.574	-3.951	0.226
Pkp1	P97350	S156	A	S	R	S	E	P	-4.074	N/A	N/A	-4.0505	-4.529	-3.619	0.073	N/A	N/A	N/A	N/A	N/A	N/A
Ulk1	Q3UFT4	S465	I	R	R	S	G	S	-4.0505	N/A	N/A	-3.981	-2.761	-5.34	N/A	N/A	N/A	N/A	N/A	N/A	N/A
Pde3b	Q61409	S411	G	R	T	S	F	P	-3.981	N/A	N/A	-3.9658	-4.237	-3.725	0.047	N/A	N/A	N/A	N/A	N/A	N/A
Sorbs2	B2RXQ9	S446	S	P	S	S	P	S	-5.1525	-4.1015	-2.6435	-3.9635	-6.348	-3.957	0.013	-4.109	-4.094	0.12	-3.603	-1.684	-0.327
Sorbs2	B2RXQ9	S322	L	S	V	S	P	S	-3.92	-4.007	N/A	-3.8747	-3.878	-3.962	0.053	-4.124	-3.89	0.04	N/A	N/A	-0.205
Sorbs2	B2RXQ9	S422	S	R	T	S	P	G	-4.3685	-4.693	-2.5625	-3.841	-5.75	-2.987	0.172	-5.321	-4.065	0.108	-3.72	-1.405	0.138
Ssh1	Q76I79	S1028	S	G	K	S	A	P	-3.841	N/A	N/A	-3.8182	-4.117	-3.565	-0.019	N/A	N/A	N/A	N/A	N/A	N/A
Sorbs2	B2RXQ9	S299	P	R	P	S	A	P	-5.0025	-3.979	-2.473	-3.7165	-5.731	-4.274	0.149	-4.166	-3.792	N/A	-2.52	-2.426	-0.276
Ulk1	Q3UFT4	S561	R	L	H	S	A	P	-4.4565	-2.9765	N/A	-3.7135	-5.264	-3.649	0.017	-1.964	-3.989	-0.055	N/A	N/A	N/A
Cars	Q3UXN3	S390	L	S	I	S	A	D	-3.7135	N/A	N/A	-3.7063	-3.248	-4.179	0.204	N/A	N/A	-0.249	N/A	N/A	N/A
Rb1cc1	Q9ESK9	S237	M	K	R	S	T	E	-4.278	-3.551	-3.29	-3.695	-4.366	-4.19	0.101	-2.831	-4.271	0.122	-3.222	-3.358	0.146
Sorbs2	D3Z080	S28	V	Q	S	S	P	N	-4.5355	-2.9425	-3.607	-3.6608	-4.548	-4.523	0.131	-2.442	-3.443	0.275	-4.1	-3.114	0.273
Sorbs2	B2RXQ9	S634	H	S	Y	S	S	D	-4.4915	-3.3925	-3.0985	-3.6525	-5.491	-3.492	0.116	-3.043	-3.742	0.016	-4.049	-2.148	-0.12
Gata4	E9PXW9	S406	L	K	L	S	P	Q	-3.6525	N/A	N/A	-3.6193	-4.467	-2.838	0.038	N/A	N/A	0.158	N/A	N/A	N/A
Sorbs2	D3Z080	S345	P	R	P	S	A	P	-5.0025	-3.3825	-2.473	-3.5325	-5.731	-4.274	0.105	-2.973	-3.792	0.106	-2.52	-2.426	-0.276
Afap1l2	Q5DTU0	S414	H	L	Y	S	F	R	-3.5325	N/A	N/A	-3.5265	-3.808	-3.257	0.175	N/A	N/A	N/A	N/A	N/A	N/A
Lsr	Q99KG5	S473	R	S	R	S	R	D	-3.5265	N/A	N/A	-3.4568	-3.783	-3.27	-0.079	N/A	N/A	N/A	N/A	N/A	N/A
Lsr	Q99KG5	S588	L	A	L	S	R	E	-4.166	-2.7475	N/A	-3.4568	-4.5	-3.832	0.269	-2.435	-3.06	0.075	N/A	N/A	N/A
Lsr	Q99KG5	S591	S	R	E	S	L	V	-4.166	-2.7475	N/A	-3.4425	-4.5	-3.832	0.269	-2.435	-3.06	0.075	N/A	N/A	N/A
Shroom3	E9QMY5	S1409	K	R	T	S	L	P	-3.4425	N/A	N/A	-3.441	-4.629	-2.256	0.169	N/A	N/A	N/A	N/A	N/A	N/A
Chn2	Q3V2R3	S181	R	K	A	S	V	S	-3.441	N/A	N/A	-3.426	-3.922	-2.96	0.325	N/A	N/A	-0.185	N/A	N/A	N/A
Ep400	Q8CHI8	S164	C	S	N	S	P	T	-3.426	N/A	N/A	-3.4123	-3.404	-3.448	0.18	N/A	N/A	N/A	N/A	N/A	N/A
Ssh1	Q76I79	S516	R	R	L	S	D	P	-3.7895	-3.035	N/A	-3.4015	-3.895	-3.684	0.017	-2.83	-3.24	N/A	N/A	N/A	N/A
Pde3b	Q61409	S421	R	R	S	S	G	A	-4.6225	N/A	-2.1805	-3.3597	-5.097	-4.148	0.092	N/A	N/A	-0.28	-4.361	N/A	N/A
Rb1cc1	Q9ESK9	T238	K	R	S	S	E	L	-4.226	-3.402	-2.451	-3.3522	-4.366	-4.086	0.116	-2.831	-3.973	0.122	-3.222	-1.68	0.13
Sorbs2	B2RXQ9	S442	F	I	S	S	S	P	-4.1485	-3.506	-2.402	-3.3393	-4.122	-4.175	0.263	-3.02	-3.992	-0.207	-1.132	-3.672	-0.124
Ulk1	Q3UFT4	S643	K	T	P	S	S	Q	-4.2595	-3.647	-2.1115	-3.3245	-4.755	-3.764	0.077	-3.068	-4.226	-0.078	-1.879	-2.344	0.033
Peg3	Q3URU2	S71	R	D	L	S	L	P	-3.3245	N/A	N/A	-3.271	-3.322	-3.327	-0.244	N/A	N/A	N/A	N/A	N/A	N/A
Huwe1	A2AFQ0	S1903	P	R	G	S	G	T	N/A	-3.271	N/A	-3.266	N/A	N/A	N/A	0.905	-7.447	N/A	N/A	N/A	N/A
Proser2	Q8C5R2	S220	E	A	L	S	P	T	-3.266	N/A	N/A	-3.2453	-3.641	-2.891	0.147	N/A	N/A	N/A	N/A	N/A	N/A
Sorbs2	B2RXQ9	T421	S	S	R	S	S	P	-4.3685	-2.805	-2.5625	-3.239	-5.75	-2.987	0.139	-1.545	-4.065	0.108	-3.72	-1.405	0.138
Ulk1	Q3UFT4	T665	R	N	R	S	L	P	-4.3	-2.178	N/A	-3.221	-5.496	-3.104	-0.105	-1.163	-3.193	-0.474	N/A	N/A	N/A
Lsr	Q99KG5	S308	R	T	S	S	V	G	-3.8405	-2.6015	N/A	-3.215	-3.865	-3.816	0.129	-2.149	-3.054	-0.042	N/A	N/A	N/A
Peg3	Q3URU2	S14	D	M	N	S	D	D	-3.215	N/A	N/A	-3.2103	-3.183	-3.247	-0.238	N/A	N/A	N/A	N/A	N/A	N/A
Sorbs2	B2RXQ9	S383	I	D	R	S	L	E	-3.4975	-2.923	N/A	-3.208	-4.042	-2.953	0.197	-2.457	-3.389	0.002	N/A	N/A	N/A
Rem2	E9Q4D5	S334	R	S	R	S	C	H	-3.208	N/A	N/A	-3.2015	-3.571	-2.845	-0.071	N/A	N/A	-0.117	N/A	N/A	N/A
Afap1l2	Q5DTU0	S119	K	I	E	S	P	E	-3.2015	N/A	N/A	-3.1695	-2.958	-3.445	0.181	N/A	N/A	N/A	N/A	N/A	N/A
Pag1	A6H659	S292	K	R	F	S	S	L	-3.1695	N/A	N/A	-3.1603	-3.364	-2.975	0.278	N/A	N/A	N/A	N/A	N/A	N/A
Pde3b	Q61409	S474	R	S	S	S	V	S	-4.2915	-2.029	N/A	-3.1545	-4.667	-3.916	0.091	-1.8	-2.258	N/A	N/A	N/A	N/A
Fam64a	Q8BFY7	S156	L	R	L	S	G	Q	-3.1545	N/A	N/A	-3.116	-2.144	-4.165	0.017	N/A	N/A	N/A	N/A	N/A	N/A
Frmd4b	Q920B0	S916	Q	G	H	S	P	Q	-3.116	N/A	N/A	-3.109	-3.913	-2.319	-0.061	N/A	N/A	N/A	N/A	N/A	N/A
Pik3r4	Q8VD65	S865	M	F	G	S	L	E	-3.109	N/A	N/A	-3.106	-3.235	-2.983	0.185	N/A	N/A	N/A	N/A	N/A	N/A
Scel	E9PYR5	S264	R	A	Q	S	L	E	-3.106	N/A	N/A	-3.0315	-3.441	-2.771	0.232	N/A	N/A	N/A	N/A	N/A	N/A
Prkag2	Q3U4D5	S122	R	R	M	S	F	S	-3.0315	N/A	N/A	-3.031	-3.085	-2.978	0.17	N/A	N/A	N/A	N/A	N/A	N/A
Usp8	A2AI52	T696	P	D	I	S	Q	A	-3.031	N/A	N/A	-3.02	-2.114	-3.948	N/A	N/A	N/A	N/A	N/A	N/A	N/A
Pik3r4	Q8VD65	S861	E	W	K	S	M	F	-3.02	N/A	N/A	-3.006	-3.135	-2.905	0.119	N/A	N/A	N/A	N/A	N/A	N/A
Tmx2	Q9D710	S209	Y	K	V	S	T	S	-3.006	N/A	N/A	-3.0055	-5.08	-0.932	0.256	N/A	N/A	N/A	N/A	N/A	N/A
Rem2	E9Q4D5	S296	E	P	S	S	P	D	-3.287	-2.724	N/A	-3.002	-3.762	-2.812	-0.346	-2.853	-2.595	-0.015	N/A	N/A	N/A
Myrf	Q3UR85	S714	R	L	D	S	L	K	-3.002	N/A	N/A	-2.9905	-3.508	-2.496	-0.081	N/A	N/A	N/A	N/A	N/A	N/A
Foxa2	G5E8P5	S229	V	P	R	S	P	D	-2.9905	N/A	N/A	-2.973	-3.21	-2.771	-0.099	N/A	N/A	N/A	N/A	N/A	N/A
Sorbs2	B2RXQ9	S330	G	L	R	S	P	S	-2.9895	-2.9565	N/A	-2.9625	-1.978	-4.001	0.041	-2.384	-3.529	-0.059	N/A	N/A	-0.06
Myrf	Q3UR85	S294	R	A	P	S	P	P	-2.9625	N/A	N/A	-2.96	-2.922	-3.003	-0.269	N/A	N/A	N/A	N/A	N/A	N/A
Rab38	Q5FW76	S187	L	L	E	S	I	E	-2.96	N/A	N/A	-2.9505	-3.757	-2.163	0.305	N/A	N/A	N/A	N/A	N/A	N/A
Ston2	E9PXP7	S270	S	T	G	S	F	K	-2.9505	N/A	N/A	-2.9475	-3.391	-2.51	-0.193	N/A	N/A	N/A	N/A	N/A	N/A
Ralgps2	Q9ERD6	S315	G	R	K	S	S	A	-2.9475	N/A	N/A	-2.9445	-3.299	-2.596	0.05	N/A	N/A	0.305	N/A	N/A	N/A
Sorbs2	B2RXQ9	S320	K	P	L	S	V	S	-3.045	-2.844	N/A	-2.8953	-4.844	-1.246	0.155	-2.13	-3.558	N/A	N/A	N/A	-0.209
Sorbs2	B2RXQ9	S443	I	S	S	S	P	S	-4.263	-3.416	-1.007	-2.8915	-4.265	-4.261	0.125	-2.671	-4.161	0.169	-2.014	N/A	-0.192
Shroom3	E9QMY5	S675	R	R	Q	S	N	V	-3.0795	-2.7035	N/A	-2.8898	-3.731	-2.428	-0.098	-3.659	-1.748	-0.376	N/A	N/A	N/A
Sorbs2	D3Z080	S350	P	D	L	S	P	T	-3.778	-2.624	-2.2675	-2.8795	-4.361	-3.195	0.039	-1.843	-3.405	-0.003	-2.459	-2.076	-0.253
Aim1	E9PVP1	S128	A	K	E	S	P	P	-2.8795	N/A	N/A	-2.8748	-3.19	-2.569	-0.197	N/A	N/A	N/A	N/A	N/A	N/A
Frmd4b	Q920B0	S676	N	A	Y	S	S	S	-3.515	-2.2345	N/A	-2.8665	-4.382	-2.648	-0.061	-2.873	-1.596	-0.25	N/A	N/A	N/A
Sntb1	Q99L88	S218	P	P	E	S	P	R	-2.8665	N/A	N/A	-2.8603	-2.379	-3.354	0.299	N/A	N/A	N/A	N/A	N/A	N/A
Pde3b	Q61409	S296	R	R	P	S	L	P	-4.254	-1.4665	N/A	-2.852	-4.538	-3.97	-0.027	-0.289	-2.644	-0.244	N/A	N/A	N/A
Elmo1	F8WIL9	S358	S	S	G	S	M	E	-2.852	N/A	N/A	-2.846	-3.445	-2.259	0.035	N/A	N/A	N/A	N/A	N/A	N/A
Plekha6	Q7TQG1	S448	R	R	L	S	L	Q	-2.846	N/A	N/A	-2.832	-3.036	-2.656	-0.246	N/A	N/A	N/A	N/A	N/A	N/A
Cgn	D3YUW7	S444	L	K	H	S	Q	S	-2.832	N/A	N/A	-2.8035	-3.404	-2.26	-0.102	N/A	N/A	N/A	N/A	N/A	N/A
Tuft1	O08970	S378	K	P	P	S	P	K	-2.8035	N/A	N/A	-2.7855	-2.899	-2.708	-0.075	N/A	N/A	N/A	N/A	N/A	N/A
Fzd6	Q542J1	S519	I	S	E	S	R	R	-2.7855	N/A	N/A	-2.7657	-3.008	-2.563	0.097	N/A	N/A	N/A	N/A	N/A	N/A
Sorbs2	D3Z080	T352	L	S	P	S	R	P	-1.9425	-3.165	-3.1895	-2.7575	-0.28	-3.605	-0.012	-2.508	-3.822	-0.041	-3.985	-2.394	-0.324
Aldh1a1	P24549	S2	_	_	M	S	S	P	-2.718	-2.797	N/A	-2.7495	-3.608	-1.828	-0.042	-3.092	-2.502	0.349	N/A	N/A	N/A
Plekha6	Q7TQG1	S901	R	T	K	S	P	A	-2.7495	N/A	N/A	-2.7393	-3.237	-2.262	-0.418	N/A	N/A	N/A	N/A	N/A	N/A
Aldh1a1	P24549	S3	_	M	S	S	P	A	-2.722	-2.7565	N/A	-2.73	-3.588	-1.856	-0.062	-3.06	-2.453	0.365	N/A	N/A	N/A
Arhgef16	Q3U5C8	S212	H	K	G	S	F	K	-2.73	N/A	N/A	-2.728	-3.433	-2.027	-0.306	N/A	N/A	N/A	N/A	N/A	N/A
Pde3b	Q61409	S274	R	R	S	S	C	V	-2.728	N/A	N/A	-2.708	-2.89	-2.566	0.199	N/A	N/A	N/A	N/A	N/A	N/A
Q9D8L0	Q9D8L0	T30	P	R	P	S	L	S	-3.0405	-2.3755	N/A	-2.705	-3.14	-2.941	0.113	-2.443	-2.308	-0.281	N/A	N/A	N/A
Heg1	E9Q7X6	S1275	E	N	G	S	T	K	-2.705	N/A	N/A	-2.6995	-3.013	-2.397	0.165	N/A	N/A	N/A	N/A	N/A	N/A
Plekha6	Q7TQG1	S999	V	D	I	S	N	L	-2.6995	N/A	N/A	-2.6845	-2.91	-2.489	-0.147	N/A	N/A	N/A	N/A	N/A	N/A
Mal2	Q2KHK7	S2	_	_	M	S	A	G	-2.6845	N/A	N/A	-2.6845	-4.107	-1.262	-0.106	N/A	N/A	N/A	N/A	N/A	N/A
Pag1	A6H659	S293	R	F	S	S	L	S	-2.6845	N/A	N/A	-2.6725	-3.224	-2.145	0.044	N/A	N/A	N/A	N/A	N/A	N/A
Sorbs2	B2RXQ9	S86	R	P	F	S	P	S	-2.6725	N/A	N/A	-2.6605	-3.12	-2.225	0.106	N/A	N/A	0.301	N/A	N/A	N/A
Pde3b	Q61409	S273	R	R	R	S	S	C	-2.6605	N/A	N/A	-2.6588	-2.89	-2.431	-0.02	N/A	N/A	N/A	N/A	N/A	N/A
Sorbs2	B2RXQ9	S304	P	D	L	S	P	T	-4.106	-2.117	-1.7535	-2.6538	-4.37	-3.842	0.137	-1.048	-3.186	0.145	-1.85	-1.657	-0.388
Foxa2	G5E8P5	S316	S	S	A	S	P	C	-2.563	-2.7445	N/A	-2.6495	-2.188	-2.938	0.054	-2.963	-2.526	N/A	N/A	N/A	N/A
Shroom3	E9QMY5	S1390	S	P	R	S	P	E	-2.6495	N/A	N/A	-2.6395	-3.216	-2.083	-0.218	N/A	N/A	N/A	N/A	N/A	N/A
Sorbs2	B2RXQ9	S390	P	S	S	S	A	S	-3.9395	-1.3395	N/A	-2.6283	-5.008	-2.871	0.089	-2.679	N/A	N/A	N/A	N/A	-0.425
Pdlim5	Q8CI51	S332	G	P	E	S	P	G	-3.541	-3.75	-0.594	-2.627	-4.648	-2.434	0.116	-4.873	-2.627	0.127	1.842	-3.03	-0.076
Sort1	Q6PHU5	S791	H	R	Y	S	V	L	-2.627	N/A	N/A	-2.6245	-2.889	-2.365	-0.1	N/A	N/A	N/A	N/A	N/A	N/A
Shroom3	E9QMY5	S244	K	S	T	S	S	I	-2.6245	N/A	N/A	-2.6225	-2.866	-2.383	0.032	N/A	N/A	N/A	N/A	N/A	N/A
Sntb1	Q99L88	T213	G	W	E	S	P	P	-2.6225	N/A	N/A	-2.597	-3.204	-2.041	0.331	N/A	N/A	N/A	N/A	N/A	N/A
Arhgef26	D3YYY8	S390	D	I	D	S	D	E	-2.597	N/A	N/A	-2.595	-3.252	-1.942	-0.263	N/A	N/A	N/A	N/A	N/A	N/A
Sorbs2	B2RXQ9	S7	G	R	E	S	Q	S	-2.595	N/A	N/A	-2.57	-0.779	-4.411	0.369	N/A	N/A	N/A	N/A	N/A	N/A
Shroom3	E9QMY5	S663	A	F	S	S	L	Q	-2.57	N/A	N/A	-2.564	-2.899	-2.241	-0.141	N/A	N/A	0.122	N/A	N/A	N/A
Nes	Q6P5H2	S977	M	V	R	S	L	E	-2.303	-2.825	N/A	-2.5615	-2.545	-2.061	-0.1	-3.085	-2.565	0.165	N/A	N/A	N/A
Sorbs2	B2RXQ9	S324	V	S	P	S	T	D	-3.5475	-1.5755	N/A	-2.555	-4.527	-2.568	-0.013	-0.557	-2.594	-0.097	N/A	N/A	N/A
Cgn	D3YUW7	S91	A	L	S	S	D	S	-2.555	N/A	N/A	-2.546	-3.259	-1.851	-0.17	N/A	N/A	N/A	N/A	N/A	N/A
Stk26	A2AD85	S4	M	A	H	S	P	V	-2.546	N/A	N/A	-2.545	-3.104	-1.988	-0.252	N/A	N/A	-0.259	N/A	N/A	N/A
Scel	Q14DU0	S343	R	G	K	S	L	D	-3.804	-1.286	N/A	-2.523	-4.489	-3.119	0.146	-2.572	N/A	0.31	N/A	N/A	N/A
Cgn	D3YUW7	S130	L	I	R	S	Q	S	-2.523	N/A	N/A	-2.5085	-2.992	-2.054	-0.036	N/A	N/A	N/A	N/A	N/A	N/A
Akap5	H3BIV5	S149	T	E	D	S	G	Y	-2.5085	N/A	N/A	-2.5035	-2.015	-3.002	0.413	N/A	N/A	N/A	N/A	N/A	N/A
Arhgef26	D3YYY8	S221	R	L	P	S	Q	G	-2.5035	N/A	N/A	-2.5025	-3.136	-1.871	-0.278	N/A	N/A	N/A	N/A	N/A	N/A
Mapk4	Q6P5G0	T383	A	G	S	S	P	L	-2.5025	N/A	N/A	-2.4995	-1.624	-3.381	0.037	N/A	N/A	N/A	N/A	N/A	N/A
Mtss1	Q6ZQB7	S290	P	P	S	S	P	S	-2.4995	N/A	N/A	-2.4915	-2.041	-2.958	0.124	N/A	N/A	N/A	N/A	N/A	N/A
Ildr2	E9Q9U5	S594	A	G	A	S	E	G	-2.4915	N/A	N/A	-2.488	-2.78	-2.203	-0.17	N/A	N/A	N/A	N/A	N/A	N/A
Dsp	E9Q557	S2827	G	L	P	S	P	Y	-2.488	N/A	N/A	-2.4865	-2.821	-2.155	N/A	N/A	N/A	N/A	N/A	N/A	N/A
Isyna1	Q9JHU9	T523	V	V	A	S	S	P	-2.8095	-2.1635	N/A	-2.4713	-3.285	-2.334	-0.073	-2.388	-1.939	-0.052	N/A	N/A	N/A
Sorbs2	B2RXQ9	S332	R	S	P	S	P	P	-3.1295	-3.2145	-1.07	-2.4705	-2.181	-4.078	-0.022	-2.9	-3.529	-0.104	N/A	-2.14	-0.282
Akap5	H3BIV5	S29	V	A	A	S	P	Q	-3.168	-1.773	N/A	-2.4645	-3.671	-2.665	0.108	-3.546	N/A	N/A	N/A	N/A	N/A
Ralgapa2	E9Q4R6	S373	R	R	L	S	N	S	-2.4645	N/A	N/A	-2.446	-2.568	-2.361	0.184	N/A	N/A	N/A	N/A	N/A	N/A
Arvcf	P98203	S914	T	L	G	S	D	S	-2.446	N/A	N/A	-2.4355	-2.631	-2.261	-0.035	N/A	N/A	N/A	N/A	N/A	N/A
Sorbs2	B2RXQ9	S9	E	S	Q	S	P	D	-2.4355	N/A	N/A	-2.432	-0.547	-4.324	0.391	N/A	N/A	N/A	N/A	N/A	N/A
Rab3b	A2A7Z6	S199	M	S	D	S	M	D	-2.302	-2.562	N/A	-2.4245	-1.885	-2.719	0.089	-2.74	-2.384	-0.251	N/A	N/A	N/A
Mtss1	Q6ZQB7	T286	S	Y	Q	S	P	P	-2.4245	N/A	N/A	-2.4185	-2.245	-2.604	0.15	N/A	N/A	N/A	N/A	N/A	N/A
Fzd6	Q542J1	S517	D	P	I	S	E	S	-2.4185	N/A	N/A	-2.4175	-2.274	-2.563	0.166	N/A	N/A	N/A	N/A	N/A	N/A
Cgn	D3YUW7	S135	S	Q	A	S	L	T	-2.4175	N/A	N/A	-2.415	-2.842	-1.993	-0.028	N/A	N/A	N/A	N/A	N/A	N/A
Mfsd6	D3Z183	T11	A	I	L	S	D	D	-2.415	N/A	N/A	-2.415	-3.127	-1.703	-0.152	N/A	N/A	N/A	N/A	N/A	N/A
Ppp1r9a	H3BJD6	S199	E	A	V	S	P	T	-2.415	N/A	N/A	-2.412	-2.008	-2.822	0.32	N/A	N/A	N/A	N/A	N/A	N/A
Plekha6	Q7TQG1	S992	R	H	R	S	I	H	-2.412	N/A	N/A	-2.406	-2.55	-2.274	-0.214	N/A	N/A	N/A	N/A	N/A	N/A
Med13l	E9QLJ3	S495	F	D	N	S	D	E	-3.9025	-0.9095	N/A	-2.3995	-3.894	-3.911	-0.137	-1.819	N/A	N/A	N/A	N/A	0.019
Ralgps2	Q9ERD6	S296	S	A	A	S	R	E	-2.6465	-2.1525	N/A	-2.3955	-3.44	-1.853	-0.147	-2.329	-1.976	0.028	N/A	N/A	N/A
Hoxb6	A2AA00	S214	S	Q	L	S	A	E	N/A	N/A	-2.3955	-2.3915	N/A	N/A	N/A	N/A	N/A	N/A	-1.746	-3.045	-0.313
Rhpn2	Q497Z4	S642	S	F	L	S	W	G	-2.3915	N/A	N/A	-2.3705	-2.371	-2.412	-0.078	N/A	N/A	N/A	N/A	N/A	N/A
Ulk1	Q3UFT4	T468	S	G	S	S	S	P	-2.3705	N/A	N/A	-2.364	-2.861	-1.88	0.001	N/A	N/A	N/A	N/A	N/A	N/A
Strn	O55106	S227	L	T	D	S	A	S	-2.364	N/A	N/A	-2.3623	-2.142	-2.586	0.222	N/A	N/A	N/A	N/A	N/A	N/A
Kcnh2	O35219	S1140	R	R	L	S	L	P	-3.851	-0.8735	N/A	-2.356	-4.229	-3.473	-0.111	-1.747	N/A	N/A	N/A	N/A	N/A
Lsr	Q99KG5	S471	P	P	R	S	R	S	-2.356	N/A	N/A	-2.3475	-4.905	0.193	-0.013	N/A	N/A	N/A	N/A	N/A	N/A
Vamp5	Q5M9K2	S41	E	Q	R	S	D	Q	-2.3475	N/A	N/A	-2.3285	-2.308	-2.387	0.298	N/A	N/A	N/A	N/A	N/A	N/A
Pde3b	Q61409	S424	S	G	A	S	S	L	-2.3285	N/A	N/A	-2.3265	-2.559	-2.098	0.131	N/A	N/A	N/A	N/A	N/A	N/A
Dsp	E9Q557	S2836	A	P	G	S	R	S	-2.3265	N/A	N/A	-2.32	-2.581	-2.072	0.031	N/A	N/A	N/A	N/A	N/A	N/A
Arhgef16	Q3U5C8	S111	R	H	Q	S	F	G	-2.32	N/A	N/A	-2.3165	-2.322	-2.318	0.1	N/A	N/A	N/A	N/A	N/A	N/A
Slc9a7	Q8BLV3	S546	E	E	L	S	E	E	-2.3165	N/A	N/A	-2.3145	-2.635	-1.998	0.099	N/A	N/A	N/A	N/A	N/A	N/A
Mapk4	Q6P5G0	S382	R	A	G	S	T	P	-2.3145	N/A	N/A	-2.3085	-1.445	-3.184	0.037	N/A	N/A	N/A	N/A	N/A	N/A
Rb1cc1	Q9ESK9	S257	L	V	T	S	F	H	-2.2625	N/A	-2.3545	-2.3083	-2.207	-2.318	0.298	N/A	N/A	0.366	-2.265	-2.444	0.276
Afap1l2	Q5DTU0	S344	R	K	K	S	T	S	-3.4595	-1.157	N/A	-2.2943	-3.179	-3.74	0.095	-2.314	N/A	N/A	N/A	N/A	N/A
Rem2	E9Q4D5	S295	P	E	P	S	S	P	-3.0555	-1.533	N/A	-2.2918	-3.807	-2.304	-0.472	N/A	-3.066	-0.009	N/A	N/A	N/A
Slc12a6	A2AGJ6	S21	G	P	L	S	P	E	-3.1905	-1.393	N/A	-2.2725	-3.904	-2.477	-0.189	-1.308	-1.478	N/A	N/A	N/A	N/A
Slc38a3	Q9DCP2	S53	k	S	P	S	k	E	-2.2725	N/A	N/A	-2.2645	-2.784	-1.761	-0.228	N/A	N/A	N/A	N/A	N/A	N/A
Emg1	O35130	T24	D	W	E	S	T	P	-0.5215	N/A	-4.0075	-2.2625	-0.608	-0.435	-0.326	N/A	N/A	N/A	-8.015	N/A	N/A
Cgn	D3YUW7	S269	V	L	Q	S	F	E	-2.2625	N/A	N/A	-2.262	-2.492	-2.033	-0.222	N/A	N/A	N/A	N/A	N/A	N/A
Cobll1	E9QPU9	S521	S	V	K	S	P	D	-2.262	N/A	N/A	-2.2505	-2.41	-2.114	0.213	N/A	N/A	N/A	N/A	N/A	N/A
Slk	O54988	S340	K	R	A	S	S	D	-2.2505	N/A	N/A	-2.248	-2.388	-2.113	0.116	N/A	N/A	N/A	N/A	N/A	N/A
Mtss1	Q6ZQB7	S289	T	P	P	S	S	P	-2.248	N/A	N/A	-2.2435	-2.245	-2.251	0.276	N/A	N/A	N/A	N/A	N/A	N/A
Pdlim5	Q8CI51	S322	S	G	A	S	P	L	-2.8915	-1.5955	N/A	-2.2398	-3.444	-2.339	-0.043	-3.191	N/A	N/A	N/A	N/A	0.211
Slc12a6	A2AGJ6	S981	S	I	G	S	D	E	-2.4055	-2.074	N/A	-2.236	-2.65	-2.161	0.058	-2.231	-1.917	0.114	N/A	N/A	N/A
Ralgps2	Q9ERD6	S293	T	P	R	S	A	A	-2.3365	-2.1355	N/A	-2.2218	-2.936	-1.737	0.018	-2.295	-1.976	-0.034	N/A	N/A	N/A
Emg1	O35130	T25	W	E	T	S	P	P	-0.436	N/A	-4.0075	-2.2185	-0.385	-0.487	-0.153	N/A	N/A	N/A	-8.015	N/A	N/A
Lsr	Q99KG5	S436	R	A	R	S	V	D	-2.058	-2.379	N/A	-2.196	-4.222	0.106	0.096	-1.846	-2.912	-0.164	N/A	N/A	N/A
Shroom2	A7TU71	S935	R	Y	H	S	A	D	-2.196	N/A	N/A	-2.1905	-2.426	-1.966	-0.094	N/A	N/A	N/A	N/A	N/A	N/A
Add1	E9Q1K3	T358	S	P	G	S	P	A	N/A	N/A	-2.1905	-2.1855	N/A	N/A	N/A	N/A	N/A	N/A	-2.023	-2.358	N/A
Gpr126	Q6F3F9	S1134	L	S	S	S	S	I	-2.1855	N/A	N/A	-2.1815	-2.341	-2.03	N/A	N/A	N/A	N/A	N/A	N/A	N/A
Rb1cc1	Q9ESK9	S643	V	S	T	S	Q	A	-2.1815	N/A	N/A	-2.1675	-1.985	-2.378	N/A	N/A	N/A	N/A	N/A	N/A	N/A
Bcam	Q9R069	S590	P	E	L	S	H	S	-2.1675	N/A	N/A	-2.167	-2.661	-1.674	-0.008	N/A	N/A	N/A	N/A	N/A	N/A
Rhpn2	Q497Z4	S654	K	S	A	S	T	L	-2.472	-1.862	N/A	-2.165	-2.686	-2.258	0.075	-2.239	-1.485	-0.355	N/A	N/A	N/A
Dsp	E9Q557	S2832	Y	N	M	S	A	P	-2.165	N/A	N/A	-2.1545	-2.342	-1.988	0.031	N/A	N/A	N/A	N/A	N/A	N/A
Adrm1	Q9JKV1	S15	V	P	G	S	R	G	-2.1545	N/A	N/A	-2.148	-4.746	0.437	-0.182	N/A	N/A	N/A	N/A	N/A	N/A
Ston2	E9PXP7	S278	R	P	K	S	T	L	-2.148	N/A	N/A	-2.1425	-2.534	-1.762	-0.217	N/A	N/A	N/A	N/A	N/A	N/A
Mcc	E9PWI3	S359	C	S	L	S	V	A	-2.1425	N/A	N/A	-2.1395	-2.364	-1.921	N/A	N/A	N/A	N/A	N/A	N/A	N/A
Crip2	Q4FJU3	S104	R	K	T	S	G	P	-2.1395	N/A	N/A	-2.1393	-2.347	-1.932	0.031	N/A	N/A	N/A	N/A	N/A	N/A
Gprc5a	G5E8C3	S344	A	P	A	S	P	Y	-2.029	-2.2495	N/A	-2.129	-2.177	-1.881	-0.253	-2.517	-1.982	0.459	N/A	N/A	N/A
Met	F8VQL0	S995	E	M	V	S	N	E	-2.129	N/A	N/A	-2.1148	-1.865	-2.393	0.087	N/A	N/A	N/A	N/A	N/A	N/A
Sorbs2	B2RXQ9	S445	S	S	P	S	S	P	-2.256	-1.4165	-2.672	-2.1088	N/A	-4.512	0.368	N/A	-2.833	0.159	-3.785	-1.559	-0.103
Rem2	E9Q4D5	S69	R	R	G	S	M	P	-3.246	-0.9715	N/A	-2.104	-3.727	-2.765	-0.218	N/A	-1.943	N/A	N/A	N/A	N/A
Zfpm1	O35615	S925	A	P	R	S	P	S	-2.1615	-2.0465	N/A	-2.0893	-2.512	-1.811	-0.293	-1.863	-2.23	-0.106	N/A	N/A	N/A
Ulk1	Q3UFT4	T641	F	P	K	S	P	S	-3.1275	N/A	-1.051	-2.075	-0.584	-5.671	N/A	N/A	N/A	N/A	N/A	-2.102	-0.037
Sorbs2	B2RXQ9	S231	K	S	H	S	D	N	-2.075	N/A	N/A	-2.064	-1.193	-2.957	0.365	N/A	N/A	N/A	N/A	N/A	N/A
Flt4	P35917	T945	K	R	D	S	F	N	-2.064	N/A	N/A	-2.06	-2.497	-1.631	0.057	N/A	N/A	N/A	N/A	N/A	N/A
Frmd4b	Q920B0	S857	Y	S	R	S	F	H	-2.06	N/A	N/A	-2.047	-3.561	-0.559	0.011	N/A	N/A	N/A	N/A	N/A	N/A
Shroom3	E9QMY5	S969	G	M	R	S	P	E	-2.047	N/A	N/A	-2.0465	-2.49	-1.604	-0.119	N/A	N/A	0.111	N/A	N/A	N/A
Arhgef26	D3YYY8	S22	R	R	R	S	T	P	-2.0465	N/A	N/A	-2.0238	-2.898	-1.195	-0.334	N/A	N/A	N/A	N/A	N/A	N/A
Akap5	H3BIV5	S249	Q	R	A	S	L	L	-3.344	-0.7035	N/A	-2.0163	-3.662	-3.026	0.216	-1.407	N/A	0.285	N/A	N/A	N/A
Camsap1	A2AHC3	S553	S	P	P	S	P	Q	0.1315	-4.164	N/A	-2.0145	-0.081	0.344	-0.13	-0.477	-7.851	0.055	N/A	N/A	N/A
Flt4	P35917	Y949	F	N	P	S	A	E	-2.0145	N/A	N/A	-2.01	-2.639	-1.39	N/A	N/A	N/A	N/A	N/A	N/A	N/A
Gata4	E9PXW9	S109	P	R	F	S	F	P	-2.01	N/A	N/A	-2.0065	-2.004	-2.016	-0.401	N/A	N/A	N/A	N/A	N/A	N/A
Aim1	E9PVP1	S19	S	Q	K	S	T	D	-1.7555	-2.2575	N/A	-2.001	-1.848	-1.663	0.113	-2.453	-2.062	N/A	N/A	N/A	N/A
Gap43	P06837	S96	P	A	T	S	P	k	-2.001	N/A	N/A	-1.991	-1.634	-2.368	0.305	N/A	N/A	N/A	N/A	N/A	N/A
Shroom2	A7TU71	S960	S	R	S	S	P	S	-1.991	N/A	N/A	-1.9755	-2.229	-1.753	-0.069	N/A	N/A	-0.205	N/A	N/A	N/A
Proser2	Q8C5R2	S223	S	P	T	S	P	S	-1.9755	N/A	N/A	-1.9745	-1.118	-2.833	0.147	N/A	N/A	N/A	N/A	N/A	N/A
Cxxc5	Q91WA4	S79	R	P	L	S	H	Y	-1.9745	N/A	N/A	-1.967	-3.071	-0.878	N/A	N/A	N/A	N/A	N/A	N/A	N/A
Shroom2	A7TU71	Y966	T	D	H	S	S	Q	-1.967	N/A	N/A	-1.967	-2.29	-1.644	-0.165	N/A	N/A	N/A	N/A	N/A	N/A
Sytl2	Q99N50	S400	S	S	P	S	D	S	-1.967	N/A	N/A	-1.9635	-1.804	-2.13	0.196	N/A	N/A	N/A	N/A	N/A	N/A
Eif4g3	E9QNX3	S1134	A	L	T	S	R	G	-1.9635	N/A	N/A	-1.9605	-1.854	-2.073	0.214	N/A	N/A	N/A	N/A	N/A	N/A
Slc12a6	A2AGJ6	T977	L	R	L	S	S	I	-1.9605	N/A	N/A	-1.957	-1.988	-1.933	N/A	N/A	N/A	N/A	N/A	N/A	N/A
Ulk1	Q3UFT4	S628	I	L	G	S	P	T	-2.59	-1.9	-1.381	-1.952	-1.792	-3.388	0.016	-3.8	N/A	-0.23	N/A	-2.762	0.425
Flt4	P35917	S953	A	E	K	S	P	E	-1.952	N/A	N/A	-1.949	-2.36	-1.544	-0.01	N/A	N/A	N/A	N/A	N/A	N/A
Met	F8VQL0	S964	D	L	G	S	E	L	-1.949	N/A	N/A	-1.947	-2.211	-1.687	0.041	N/A	N/A	N/A	N/A	N/A	N/A
Aff1	E9Q921	S195	P	L	I	S	S	L	-1.947	N/A	N/A	-1.94	-0.434	-3.46	-0.018	N/A	N/A	N/A	N/A	N/A	N/A
Aim1	E9PVP1	S95	P	D	R	S	K	P	-1.94	N/A	N/A	-1.939	-2.132	-1.748	-0.1	N/A	N/A	N/A	N/A	N/A	N/A
Mavs	A2ANC9	S384	P	N	S	S	I	R	N/A	N/A	-1.939	-1.9265	N/A	N/A	N/A	N/A	N/A	N/A	-2.026	-1.852	-0.276
Arhgef26	D3YYY8	S112	R	P	K	S	P	L	-1.9265	N/A	N/A	-1.923	-2.659	-1.194	-0.428	N/A	N/A	N/A	N/A	N/A	N/A
Aim1	E9PVP1	S99	K	P	L	S	P	T	-1.923	N/A	N/A	-1.923	-2.059	-1.787	0.02	N/A	N/A	N/A	N/A	N/A	N/A
Gprc5a	G5E8C3	S303	R	A	Y	S	Q	E	-1.93	-1.916	N/A	-1.9153	-2.079	-1.781	-0.049	-1.884	-1.948	0.075	N/A	N/A	N/A
Sorbs2	E9Q8K9	S316	Y	Q	S	S	I	D	-4.408	-0.781	-0.557	-1.915	-4.547	-4.269	0.356	-1.562	N/A	-0.279	N/A	-1.114	N/A
Shroom3	E9QMY5	S888	R	S	Q	S	T	F	-1.915	N/A	N/A	-1.9085	-2.464	-1.366	-0.067	N/A	N/A	-0.077	N/A	N/A	N/A
Pkp2	Q3TIY5	S155	P	D	S	S	P	E	-1.9085	N/A	N/A	-1.908	-2.013	-1.804	-0.083	N/A	N/A	N/A	N/A	N/A	N/A
Sytl2	E9QKS6	T632	R	R	D	S	L	E	-1.908	N/A	N/A	-1.9063	-1.989	-1.827	0.069	N/A	N/A	N/A	N/A	N/A	N/A
Rem2	E9Q4D5	S27	R	Q	A	S	P	L	-1.223	-2.5895	N/A	-1.898	N/A	-2.446	0.02	-2.539	-2.64	0.131	N/A	N/A	N/A
Glcci1	Q8K3I9	S98	P	S	P	S	S	P	-1.898	N/A	N/A	-1.898	0.294	-4.09	-0.198	N/A	N/A	N/A	N/A	N/A	N/A
Glcci1	E9QKK4	S99	P	S	P	S	S	P	-1.898	N/A	N/A	-1.8915	0.294	-4.09	-0.198	N/A	N/A	N/A	N/A	N/A	N/A
Epb41l4a	P52963	S464	A	H	N	S	G	E	-1.8915	N/A	N/A	-1.891	-0.912	-2.871	-0.077	N/A	N/A	N/A	N/A	N/A	N/A
Met	F8VQL0	S988	R	S	V	S	P	T	-2.549	-1.233	N/A	-1.8898	-2.435	-2.663	0.005	-2.466	N/A	N/A	N/A	N/A	N/A
Efnb1	P52795	S282	L	S	L	S	T	L	-3.484	-0.2955	N/A	-1.8895	-3.751	-3.217	0.121	-0.591	N/A	N/A	N/A	N/A	N/A
Zfp462	B1AWL2	S2161	S	R	V	S	P	V	-1.8605	-1.9185	N/A	-1.8745	-1.751	-1.97	0.247	-2.245	-1.592	0.134	N/A	N/A	N/A
Sipa1l1	Q8C0T5	S1692	A	S	N	S	D	Q	-1.8745	N/A	N/A	-1.874	0.903	-4.652	0.142	N/A	N/A	N/A	N/A	N/A	N/A
Adra2a	Q3URE6	S362	A	S	G	S	G	H	N/A	-1.874	N/A	-1.858	N/A	N/A	N/A	-1.404	-2.344	0.489	N/A	N/A	N/A
Gpr126	Q6F3F9	S1138	S	I	G	S	N	S	-1.858	N/A	N/A	-1.85	-1.935	-1.781	0.014	N/A	N/A	N/A	N/A	N/A	N/A
Tanc1	B9EJ77	S310	R	P	N	S	V	A	-1.85	N/A	N/A	-1.8455	-2.241	-1.459	0.012	N/A	N/A	N/A	N/A	N/A	N/A
Scnm1	Q8K136	S141	P	S	V	S	S	P	-1.8455	N/A	N/A	-1.8445	-2.427	-1.264	-0.486	N/A	N/A	-0.29	N/A	N/A	N/A
Nbeal2	B2RXS1	T1862	A	P	M	S	P	T	-1.8445	N/A	N/A	-1.8405	-1.703	-1.986	-0.078	N/A	N/A	N/A	N/A	N/A	N/A
Nfia	B1AUB7	T372	H	F	P	S	S	P	-1.8405	N/A	N/A	-1.8395	-2.036	-1.645	N/A	N/A	N/A	N/A	N/A	N/A	N/A
Tns3	Q5SSZ5	S844	F	P	V	S	P	E	-1.8395	N/A	N/A	-1.837	-2.089	-1.59	-0.096	N/A	N/A	N/A	N/A	N/A	N/A
Iqsec2	E9QAD8	S1158	R	R	N	S	V	G	-1.837	N/A	N/A	-1.8298	-3.673	-0.001	0.052	N/A	N/A	N/A	N/A	N/A	N/A
Efnb1	P52795	T283	S	L	S	S	L	A	-3.364	-0.2955	N/A	-1.8205	-3.631	-3.097	0.174	-0.591	N/A	N/A	N/A	N/A	N/A
Mprip	Q5SWZ5	S2245	N	I	R	S	K	S	-1.8205	N/A	N/A	-1.82	-1.916	-1.725	N/A	N/A	N/A	N/A	N/A	N/A	N/A
Mpp2	B1AQF9	S314	G	S	L	S	G	K	-1.82	N/A	N/A	-1.8155	-1.87	-1.77	0.065	N/A	N/A	N/A	N/A	N/A	N/A
Flna	Q8BTM8	T1739	F	Q	V	S	A	L	N/A	-1.8155	N/A	-1.8135	N/A	N/A	N/A	-0.823	-2.808	0.424	N/A	N/A	N/A
Nhsl1	Q8CAF4	S1459	S	S	C	S	P	N	-1.8135	N/A	N/A	-1.8085	-2.446	-1.181	-0.194	N/A	N/A	N/A	N/A	N/A	N/A
Sorbs2	B2RXQ9	S448	S	S	P	S	R	A	-1.501	-2.5195	-1.405	-1.8085	N/A	-3.002	0.249	-0.865	-4.174	N/A	-1.262	-1.548	N/A
Efnb1	P52795	S280	A	A	L	S	L	S	-3.3215	-0.2955	N/A	-1.8065	-3.625	-3.018	0.239	-0.591	N/A	N/A	N/A	N/A	N/A
Cdc42ep4	A2A6Q1	S165	G	P	H	S	P	D	-1.8065	N/A	N/A	-1.8025	-1.928	-1.685	0.068	N/A	N/A	N/A	N/A	N/A	N/A
Aim1	E9PVP1	S587	P	D	T	S	P	K	-1.028	-2.577	N/A	-1.7915	-2.056	N/A	0.169	-2.718	-2.436	0.06	N/A	N/A	N/A
Zc3hc1	Q80YV2	S406	R	L	C	S	S	S	-0.531	-3.052	N/A	-1.787	-0.349	-0.713	0.067	N/A	-6.104	N/A	N/A	N/A	N/A
Tmem51	A2AC36	T230	E	P	L	S	P	P	-1.787	N/A	N/A	-1.7735	-2.069	-1.505	-0.245	N/A	N/A	N/A	N/A	N/A	N/A
Rab3ip	Q68EF0	S147	R	L	R	S	P	S	-1.7735	N/A	N/A	-1.771	-1.71	-1.837	0.14	N/A	N/A	N/A	N/A	N/A	N/A
Rrm1	P07742	S780	M	V	C	S	L	E	-1.771	N/A	N/A	-1.7705	-1.878	-1.664	0.106	N/A	N/A	N/A	N/A	N/A	N/A
Rbm14	Q8C2Q3	S620	L	S	E	S	Q	L	N/A	-1.7705	N/A	-1.7627	N/A	N/A	0.012	-2.694	-0.847	N/A	N/A	N/A	N/A
Ablim1	E9Q1E8	S355	R	T	L	S	P	T	-1.3185	-1.253	-2.7165	-1.7525	-1.105	-1.532	0.308	-1.321	-1.185	-0.365	-2.626	-2.807	-0.15
Neo1	P97798	S1254	S	E	D	S	M	S	-1.597	-1.908	N/A	-1.7515	-1.549	-1.645	N/A	-2.03	-1.786	N/A	N/A	N/A	N/A
Nedd4l	Q3TQK9	T372	S	S	P	S	V	T	N/A	-1.7515	N/A	-1.7505	N/A	N/A	N/A	-2.117	-1.386	N/A	N/A	N/A	N/A
D8Ertd82e	E9QLH9	T208	R	P	C	S	S	P	-1.7505	N/A	N/A	-1.7485	-1.901	-1.6	-0.227	N/A	N/A	N/A	N/A	N/A	N/A
Tns1	E9Q0S6	S754	P	S	Y	S	A	Q	N/A	-1.7485	N/A	-1.74	N/A	N/A	N/A	-1.84	-1.657	N/A	N/A	N/A	N/A
Vamp5	Q5M9K2	S48	L	D	M	S	S	A	-1.74	N/A	N/A	-1.7365	-1.899	-1.581	0.168	N/A	N/A	N/A	N/A	N/A	N/A
Q9D8L0	Q9D8L0	S32	P	T	L	S	I	L	-0.687	-2.786	N/A	-1.734	-3.429	2.055	0.173	-2.967	-2.605	-0.288	N/A	N/A	N/A
Tns1	E9Q0S6	S1067	E	A	T	S	P	R	-1.734	N/A	N/A	-1.7325	-1.916	-1.552	0.097	N/A	N/A	N/A	N/A	N/A	N/A
Fam63b	Q6PDI6	S63	D	P	T	S	P	S	-1.7325	N/A	N/A	-1.726	-1.145	-2.32	0.422	N/A	N/A	N/A	N/A	N/A	N/A
Kiaa1671	Q8BRV5	S166	I	S	H	S	L	R	-1.726	N/A	N/A	-1.723	-1.674	-1.778	0.251	N/A	N/A	0.031	N/A	N/A	N/A
Smim1	P0C8K7	S3	_	M	Q	S	Q	E	-1.723	N/A	N/A	-1.7223	-1.629	-1.817	0.209	N/A	N/A	N/A	N/A	N/A	N/A
Aim1	E9PVP1	T655	S	P	L	S	P	T	-1.6465	-1.798	N/A	-1.7165	-1.488	-1.805	-0.023	-1.784	-1.812	-0.42	N/A	N/A	N/A
Eif4g3	E9QNX3	S292	S	L	P	S	P	M	-1.7165	N/A	N/A	-1.7125	-1.442	-1.991	-0.077	N/A	N/A	0.155	N/A	N/A	N/A
Aim1	E9PVP1	S507	G	E	A	S	P	P	-1.487	-1.938	N/A	-1.7125	-1.827	-1.147	-0.124	-1.826	-2.05	0.036	N/A	N/A	N/A
Sytl2	E9QKS6	S638	K	Q	P	S	Q	V	-1.7125	N/A	N/A	-1.7085	-1.852	-1.573	0.111	N/A	N/A	N/A	N/A	N/A	N/A
Eftud2	Q6A0E3	Y17	F	G	N	S	I	G	N/A	-1.7085	N/A	-1.706	N/A	N/A	N/A	-0.064	-3.353	N/A	N/A	N/A	0.021
Reep2	Q8VCD6	S152	R	S	F	S	M	Q	-2.0985	-1.3135	N/A	-1.7052	-2.315	-1.882	-0.004	-1.596	-1.031	0.219	N/A	N/A	N/A
Sorbs2	B2RXQ9	T325	S	P	S	S	D	G	-3.6645	-0.991	-0.46	-1.7038	-4.527	-2.802	-0.006	N/A	-1.982	N/A	-0.92	N/A	N/A
Sytl2	E9QKS6	S511	P	S	K	S	L	E	-1.92	-1.4875	N/A	-1.699	-1.848	-1.992	0.238	-1.54	-1.435	-0.236	N/A	N/A	N/A
Riok3	Q3TC66	S8	G	V	S	S	P	E	-1.699	N/A	N/A	-1.695	-2.282	-1.116	0.073	N/A	N/A	N/A	N/A	N/A	N/A
Kiaa1671	Q8BRV5	S259	Q	P	K	S	P	K	-1.695	N/A	N/A	-1.687	-1.881	-1.509	0.15	N/A	N/A	N/A	N/A	N/A	N/A
Tanc1	B9EJ77	S434	A	S	S	S	P	S	-2.0895	-1.2845	N/A	-1.6845	-2.303	-1.876	-0.003	-1.219	-1.35	0.142	N/A	N/A	N/A
D8Ertd82e	E9QLH9	S704	M	N	K	S	S	S	-1.6845	N/A	N/A	-1.684	-1.963	-1.406	0.334	N/A	N/A	N/A	N/A	N/A	N/A
Pkp2	Q3TIY5	S135	S	Q	k	S	V	E	-1.684	N/A	N/A	-1.6815	-1.791	-1.577	-0.222	N/A	N/A	N/A	N/A	N/A	N/A
Flt4	P35917	S1298	G	S	F	S	C	K	-1.6815	N/A	N/A	-1.6775	-2.046	-1.317	0.115	N/A	N/A	N/A	N/A	N/A	N/A
Pdcd4	Q61823	S313	R	K	D	S	V	W	-1.6775	N/A	N/A	-1.6755	-2.031	-1.324	-0.153	N/A	N/A	N/A	N/A	N/A	N/A
Ano1	F6R6E1	S146	A	L	L	S	K	R	-1.6755	N/A	N/A	-1.6755	-1.945	-1.406	0.223	N/A	N/A	N/A	N/A	N/A	N/A
Sytl2	Q99N50	S493	E	E	H	S	P	V	-1.6755	N/A	N/A	-1.672	-1.085	-2.266	0.348	N/A	N/A	N/A	N/A	N/A	N/A
Add3	Q9QYB5	S64	I	L	Q	S	P	A	-1.672	N/A	N/A	-1.67	-1.939	-1.405	-0.246	N/A	N/A	N/A	N/A	N/A	N/A
Cgn	D3YUW7	T137	A	S	L	S	G	L	-1.67	N/A	N/A	-1.666	-2.661	-0.679	-0.141	N/A	N/A	N/A	N/A	N/A	N/A
Aim1	E9PVP1	S22	S	T	D	S	P	G	-1.01	-2.322	N/A	-1.6583	-2.02	N/A	-0.114	-2.089	-2.555	-0.105	N/A	N/A	N/A
Cgn	D3YUW7	S446	H	S	Q	S	P	D	-2.637	-0.6795	N/A	-1.658	-2.916	-2.358	-0.061	-1.359	N/A	N/A	N/A	N/A	N/A
Ptprm	E9Q9S6	S845	R	S	V	S	S	P	-1.658	N/A	N/A	-1.658	-1.669	-1.647	0.274	N/A	N/A	N/A	N/A	N/A	N/A
Slc38a1	Q8K2P7	S52	S	R	R	S	L	T	-1.42	-1.896	N/A	-1.6535	-1.392	-1.448	0.049	-2.043	-1.749	0.106	N/A	N/A	N/A
Shroom2	A7TU71	S1047	T	S	R	S	P	S	-1.6535	N/A	N/A	-1.6535	-1.865	-1.442	-0.022	N/A	N/A	N/A	N/A	N/A	N/A
Shroom2	A7TU71	S1049	R	S	P	S	P	Q	-1.6535	N/A	N/A	-1.6525	-1.865	-1.442	-0.022	N/A	N/A	N/A	N/A	N/A	N/A
Tns1	E9Q0S6	S163	Q	P	Q	S	Q	P	-1.6525	N/A	N/A	-1.652	-1.54	-1.765	0.118	N/A	N/A	N/A	N/A	N/A	N/A
Ahnak2	F7DBB3	S1526	E	S	F	S	P	E	-1.652	N/A	N/A	-1.652	-1.141	-2.163	0.3	N/A	N/A	N/A	N/A	N/A	N/A
Cobll1	E9QPU9	S1060	A	E	T	S	P	P	-1.9405	-1.3635	N/A	-1.6515	-2.521	-1.36	0.033	-1.545	-1.182	-0.29	N/A	N/A	N/A
Ncam1	E9QB01	S774	k	D	E	S	k	E	-1.6515	N/A	N/A	-1.65	-1.566	-1.737	0.408	N/A	N/A	N/A	N/A	N/A	N/A
Frmd4b	Q920B0	S629	R	K	S	S	I	N	-2.2655	-1.0345	N/A	-1.648	-2.382	-2.149	-0.191	-2.069	N/A	N/A	N/A	N/A	N/A
Ptprm	E9Q9S6	S849	S	P	S	S	F	T	-1.648	N/A	N/A	-1.646	-1.669	-1.627	0.274	N/A	N/A	N/A	N/A	N/A	N/A
Tns1	E9Q0S6	S167	Q	P	T	S	L	S	-1.646	N/A	N/A	-1.6445	-1.54	-1.752	0.148	N/A	N/A	N/A	N/A	N/A	N/A
Nes	Q6P5H2	S819	S	L	K	S	P	E	-1.3815	-1.9075	N/A	-1.6425	-1.358	-1.405	0.034	-1.863	-1.952	N/A	N/A	N/A	N/A
Plcd3	Q8K2J0	S492	R	I	L	S	D	R	-1.899	-1.386	N/A	-1.6418	-1.995	-1.803	0.003	-1.166	-1.606	-0.026	N/A	N/A	0.114
Zfp462	B1AWL2	S681	L	D	L	S	P	V	-1.4695	-1.814	N/A	-1.641	-1.541	-1.398	0.007	-1.883	-1.745	0.33	N/A	N/A	N/A
Prrg4	Q3TLN5	S202	H	S	V	S	P	P	-1.641	N/A	N/A	-1.638	-2.006	-1.276	-0.402	N/A	N/A	N/A	N/A	N/A	N/A
Scd2	P13011	S38	E	K	S	S	H	H	-1.638	N/A	N/A	-1.635	-1.756	-1.52	-0.1	N/A	N/A	N/A	N/A	N/A	N/A
Aim1	E9PVP1	S950	N	V	G	S	V	D	-1.635	N/A	N/A	-1.6315	-1.675	-1.595	-0.009	N/A	N/A	N/A	N/A	N/A	N/A
Nes	Q6P5H2	S816	S	Q	E	S	L	K	-1.3375	-1.9255	N/A	-1.6305	-1.279	-1.396	0.022	-2.127	-1.724	0.395	N/A	N/A	N/A
Bicd1	Q5DTM3	S610	P	P	S	S	P	V	-1.6305	N/A	N/A	-1.6285	-1.975	-1.286	-0.216	N/A	N/A	N/A	N/A	N/A	N/A
Nfia	B1AUB7	S335	S	S	P	S	P	S	-1.6285	N/A	N/A	-1.627	-1.677	-1.58	N/A	N/A	N/A	N/A	N/A	N/A	N/A
Smpd3	Q9JJY3	S326	Y	k	T	S	V	V	N/A	-2.072	-1.182	-1.6255	N/A	N/A	N/A	-2.369	-1.775	N/A	N/A	-2.364	N/A
Scd2	P13011	S37	F	E	K	S	S	H	-1.6255	N/A	N/A	-1.625	-1.731	-1.52	-0.1	N/A	N/A	N/A	N/A	N/A	N/A
Adgre5	E9QJS7	T803	T	T	G	S	G	T	N/A	N/A	-1.625	-1.6215	N/A	N/A	N/A	N/A	N/A	N/A	-1.131	-2.119	N/A
Plekhg3	Q4VAC9	S1158	S	P	L	S	P	F	-1.6215	N/A	N/A	-1.611	-2.011	-1.232	-0.221	N/A	N/A	-0.411	N/A	N/A	N/A
Cobll1	E9QPU9	T1043	R	A	E	S	S	P	-1.611	N/A	N/A	-1.6033	-1.724	-1.498	-0.073	N/A	N/A	-0.139	N/A	N/A	N/A
Sorbs2	B2RXQ9	S635	S	Y	S	S	D	R	-1.5315	-1.9715	-1.307	-1.599	-2.743	-0.32	0.167	N/A	-3.943	0.039	N/A	-2.614	N/A
Cactin	A1L013	T153	G	T	A	S	L	A	-1.599	N/A	N/A	-1.5982	0.138	-3.336	0.012	N/A	N/A	N/A	N/A	N/A	N/A
Dennd5b	A2RSQ0	S833	R	R	K	S	D	S	-2.072	-1.3695	-1.353	-1.5945	-2.258	-1.886	-0.086	-1.704	-1.035	-0.428	-2.706	N/A	N/A
F11r	O88792	S285	S	Q	P	S	T	R	-1.3975	-1.1655	-2.2205	-1.594	-1.378	-1.417	0.1	-1.363	-0.968	-0.202	-2.627	-1.814	0.013
Nav1	Q8CH77	S651	R	K	T	S	L	D	-1.594	N/A	N/A	-1.591	-1.789	-1.399	0.074	N/A	N/A	-0.443	N/A	N/A	N/A
D8Ertd82e	E9QLH9	S803	A	A	S	S	P	D	-1.591	N/A	N/A	-1.59	-1.747	-1.435	0.052	N/A	N/A	N/A	N/A	N/A	N/A
Nhsl1	E0CYL9	S189	L	R	R	S	L	I	-1.59	N/A	N/A	-1.5865	-2.071	-1.109	-0.202	N/A	N/A	N/A	N/A	N/A	N/A
Tns1	E9Q0S6	S545	K	K	D	S	L	N	-1.562	-1.611	N/A	-1.5825	-1.767	-1.357	0.034	-1.934	-1.288	-0.212	N/A	N/A	N/A
Kif11	Q6P9P6	S988	E	L	V	S	P	E	-1.282	-1.883	N/A	-1.5805	-1.221	-1.343	-0.029	-2.083	-1.683	0.053	N/A	N/A	N/A
Akap5	H3BIV5	T227	Q	M	G	S	P	E	-2.1885	-0.9725	N/A	-1.5805	-1.523	-2.854	0.364	-1.945	N/A	N/A	N/A	N/A	N/A
Fam21	Q6PGL7	S723	L	L	F	S	D	E	-1.7335	-2.2125	-0.7955	-1.5775	-1.998	-1.469	-0.13	-2.743	-1.682	0.159	-0.743	-0.848	0.222
Mllt4	E9Q9C3	S1726	Q	V	L	S	P	D	-1.5775	N/A	N/A	-1.575	-1.65	-1.505	0.003	N/A	N/A	N/A	N/A	N/A	N/A
Smpd3	Q9JJY3	S299	S	R	E	S	L	V	-1.575	N/A	N/A	-1.5745	-0.432	-2.718	0.392	N/A	N/A	N/A	N/A	N/A	N/A
Inadl	A2ADL9	S482	R	A	G	S	P	K	-1.5945	-1.5545	N/A	-1.568	-1.804	-1.385	-0.219	-1.436	-1.673	0.003	N/A	N/A	N/A
Kiaa1671	Q8BRV5	S288	E	E	C	S	P	Q	-1.568	N/A	N/A	-1.5655	-1.666	-1.47	-0.024	N/A	N/A	N/A	N/A	N/A	N/A
Epn2	Q8CHU3	S199	Y	H	G	S	T	S	-1.5655	N/A	N/A	-1.565	-1.383	-1.748	-0.033	N/A	N/A	N/A	N/A	N/A	N/A
Sipa1l1	Q8C0T5	S1687	R	P	L	S	A	A	-1.565	N/A	N/A	-1.5645	0.867	-3.997	-0.054	N/A	N/A	N/A	N/A	N/A	N/A
Flt4	P35917	S1296	P	E	G	S	F	S	-1.5645	N/A	N/A	-1.5645	-1.745	-1.384	0.111	N/A	N/A	N/A	N/A	N/A	N/A
Tanc1	B9EJ77	S1429	A	N	D	S	D	N	-1.5645	N/A	N/A	-1.564	-1.804	-1.325	-0.096	N/A	N/A	N/A	N/A	N/A	N/A
Arhgef12	F8VQN6	S190	R	I	T	S	P	V	-1.564	N/A	N/A	-1.5615	-1.573	-1.555	-0.052	N/A	N/A	N/A	N/A	N/A	N/A
Aim1	E9PVP1	T586	A	P	D	S	S	P	-0.7415	-2.3815	N/A	-1.5585	-1.483	N/A	0.209	-2.327	-2.436	0.06	N/A	N/A	N/A
Mtus1	Q5HZI1	S1164	K	R	L	S	M	E	-1.5585	N/A	N/A	-1.558	-1.58	-1.537	0.469	N/A	N/A	N/A	N/A	N/A	N/A
Sytl2	Q99N50	S317	K	E	F	S	L	E	-1.558	N/A	N/A	-1.5565	-1.655	-1.461	0.346	N/A	N/A	N/A	N/A	N/A	N/A
Map3k11	Q80XI6	S743	R	T	V	S	P	P	-1.5565	N/A	N/A	-1.553	-1.679	-1.434	-0.086	N/A	N/A	N/A	N/A	N/A	N/A
D8Ertd82e	E9QLH9	S802	R	A	A	S	S	P	-1.553	N/A	N/A	-1.5525	-1.781	-1.325	0.143	N/A	N/A	N/A	N/A	N/A	N/A
Acap3	Q3UH98	S383	R	T	A	S	P	S	-1.5525	N/A	N/A	-1.5505	-1.571	-1.534	0.152	N/A	N/A	N/A	N/A	N/A	N/A
Pard3b	Q9CSB4	S990	R	P	L	S	P	D	-1.5505	N/A	N/A	-1.548	-1.743	-1.358	-0.219	N/A	N/A	N/A	N/A	N/A	N/A
Zdhhc2	A0JP44	S332	E	S	Q	S	H	L	-2.134	-0.962	N/A	-1.5455	-2.419	-1.849	-0.072	N/A	-1.924	N/A	N/A	N/A	N/A
Cobll1	E9QPU9	S770	V	P	L	S	P	V	-1.397	-1.694	N/A	-1.542	-1.553	-1.241	0.03	-2.308	-1.08	-0.191	N/A	N/A	N/A
Ablim1	E9Q1E8	S376	R	S	T	S	Q	G	-0.8235	-0.8695	-2.933	-1.539	-0.598	-1.049	0.263	-0.726	-1.013	-0.159	-3.104	-2.762	-0.321
Atg14	Q8CDJ3	S9	G	K	G	S	W	T	-1.539	N/A	N/A	-1.5388	-1.34	-1.738	-0.39	N/A	N/A	N/A	N/A	N/A	N/A
Daam2	Q80U19	S704	E	L	G	S	T	E	-2.403	N/A	-0.6745	-1.5385	-2.647	-2.159	0.032	N/A	N/A	N/A	N/A	-1.349	-0.476
Ctnnb1	Q02248	S675	K	R	L	S	V	E	-1.547	-1.53	N/A	-1.5305	-1.59	-1.504	0.116	-2.069	-0.991	-0.489	N/A	N/A	N/A
Ralgps2	Q9ERD6	S316	R	K	S	S	A	A	-2.8545	-0.2065	N/A	-1.529	-3.123	-2.586	0.05	-0.413	N/A	0.305	N/A	N/A	N/A
Shroom2	A7TU71	S1171	S	C	S	S	P	P	-1.7225	-0.84	-2.0245	-1.5283	-1.866	-1.579	0.01	0.359	-2.039	0.121	-1.031	-3.018	0.488
Epha2	Q03145	S893	P	R	V	S	I	R	-1.2685	-1.788	N/A	-1.5275	-1.095	-1.442	0.223	-1.945	-1.631	0.075	N/A	N/A	N/A
Slc9a3r1	P70441	S289	S	D	T	S	E	E	-1.5275	N/A	N/A	-1.5233	-1.402	-1.653	-0.002	N/A	N/A	N/A	N/A	N/A	N/A
Cap2	Q9CYT6	S300	Q	I	R	S	P	T	-2.164	-0.8825	N/A	-1.5225	-2.488	-1.84	0.152	-1.765	N/A	N/A	N/A	N/A	N/A
Rps9	Q6ZWN5	S160	I	D	F	S	L	R	-1.5225	N/A	N/A	-1.522	0.229	-3.274	-0.114	N/A	N/A	N/A	N/A	N/A	N/A
Vill	G5E8C6	S766	S	Q	D	S	P	E	-1.522	N/A	N/A	-1.5155	-1.655	-1.389	0.209	N/A	N/A	-0.092	N/A	N/A	N/A
Zfpm1	O35615	S681	G	S	Q	S	P	G	-1.3475	-1.6835	N/A	-1.5145	-2.695	N/A	-0.042	-1.029	-2.338	0.059	N/A	N/A	N/A
Ephb3	P54754	S790	Y	T	S	S	L	G	-1.5145	N/A	N/A	-1.5125	-1.468	-1.561	0.19	N/A	N/A	N/A	N/A	N/A	N/A
Zfp462	B1AWL2	S2158	R	N	K	S	R	V	-1.933	-1.092	N/A	-1.5078	-1.856	-2.01	0.082	-2.184	N/A	0.052	N/A	N/A	N/A
Aim1	E9PVP1	T20	Q	K	S	S	D	S	-0.9805	-2.035	N/A	-1.5075	-1.961	N/A	0.113	-2.453	-1.617	N/A	N/A	N/A	N/A
Macf1	E9QA63	S2823	R	K	I	S	V	E	-1.5075	N/A	N/A	-1.4988	-1.616	-1.399	-0.085	N/A	N/A	N/A	N/A	N/A	N/A
Shroom3	E9QMY5	S439	P	E	R	S	P	E	-2.345	-0.6525	N/A	-1.4928	-2.988	-1.702	-0.194	-1.305	N/A	N/A	N/A	N/A	N/A
Tanc1	B9EJ77	S267	D	N	C	S	P	V	-1.8425	-1.143	N/A	-1.4875	-2.042	-1.643	0.047	-1.799	-0.487	-0.004	N/A	N/A	N/A
Ahnak	E9Q616	S2985	D	I	K	S	P	K	-1.7545	-1.2205	N/A	-1.487	-1.764	-1.745	-0.026	-2.441	N/A	N/A	N/A	N/A	N/A
Ahnak	E9Q616	S2980	K	G	P	S	L	D	-1.7795	-1.1945	N/A	-1.486	-1.963	-1.596	-0.131	-2.389	N/A	N/A	N/A	N/A	N/A
Gpr126	Q6F3F9	S1135	S	S	S	S	I	G	-1.8565	-1.1155	N/A	-1.4848	-2.098	-1.615	-0.008	N/A	-2.231	0.455	N/A	N/A	N/A
Adgre5	E9QJS7	S799	F	N	S	S	T	T	-1.261	N/A	-1.7085	-1.4725	-2.688	0.166	0.293	N/A	N/A	N/A	-1.131	-2.286	-0.46
Cenpe	Q6RT24	S815	R	R	G	S	D	G	-1.255	-1.69	N/A	-1.465	-1.258	-1.252	0.026	-1.894	-1.486	N/A	N/A	N/A	N/A
Nes	Q6P5H2	S565	C	N	S	S	I	E	-1.2175	-1.7125	N/A	-1.456	-1.394	-1.041	0.023	-1.614	-1.811	0.256	N/A	N/A	N/A
Foxa2	G5E8P5	S444	L	D	A	S	P	L	-2.9365	0.0245	N/A	-1.4555	-2.921	-2.952	0.234	N/A	0.049	N/A	N/A	N/A	N/A
Map1b	P14873	T527	Q	V	P	S	P	P	-1.2985	-1.6125	N/A	-1.4482	-1.422	-1.175	-0.075	-1.684	-1.541	0.061	N/A	N/A	N/A
Slc9a3r1	P70441	S285	R	S	A	S	S	D	-1.918	-1.5365	-0.89	-1.4445	-1.882	-1.954	0.026	-1.452	-1.621	-0.012	-1.238	-0.542	-0.486
Fam122b	G1UD78	S115	T	P	V	S	P	A	-0.8495	-2.0395	N/A	-1.4428	-1.584	-0.115	-0.315	N/A	-4.079	N/A	N/A	N/A	-0.433
Ralgps2	Q9ERD6	T368	K	S	A	S	F	P	-1.089	-1.7965	N/A	-1.4373	-1.369	-0.809	N/A	-2.349	-1.244	-0.066	N/A	N/A	N/A
Baiap2l1	Q9DBJ3	S421	R	S	I	S	T	V	-1.5905	-1.284	N/A	-1.4348	-1.807	-1.374	0.09	-1.731	-0.837	-0.062	N/A	N/A	N/A
Shroom2	A7TU71	S798	K	S	Y	S	E	P	-1.366	-1.5035	N/A	-1.4343	-1.138	-1.594	-0.288	-1.661	-1.346	N/A	N/A	N/A	N/A
Zfpm1	O35615	S927	R	S	P	S	P	A	-1.941	-0.9275	N/A	-1.4333	-2.437	-1.445	-0.178	N/A	-1.855	N/A	N/A	N/A	N/A
Mcc	E9PWI3	S374	T	T	A	S	E	H	-1.5935	-1.273	N/A	-1.419	-0.883	-2.304	0.486	-2.546	N/A	-0.144	N/A	N/A	N/A
Adam10	O35598	T720	L	P	G	S	L	K	-1.158	-1.68	N/A	-1.4183	-1.285	-1.031	-0.033	-1.996	-1.364	N/A	N/A	N/A	N/A
Gpr126	Q6F3F9	S1132	K	S	L	S	S	S	-1.721	-1.1155	N/A	-1.4138	-1.827	-1.615	-0.015	N/A	-2.231	0.455	N/A	N/A	N/A
Tns3	Q5SSZ5	T445	K	D	M	S	D	M	N/A	-0.537	-2.2905	-1.4005	N/A	N/A	N/A	-0.438	-0.636	0.136	-0.827	-3.754	0.324
Gng10	Q9CXP8	S6	S	G	A	S	V	S	N/A	-2.6145	-0.1865	-1.3825	N/A	N/A	N/A	-2.417	-2.812	N/A	N/A	-0.373	0.088
Tns1	E9Q0S6	S156	V	S	P	S	I	Q	-1.247	-1.518	N/A	-1.3765	-1.474	-1.02	0.282	-1.666	-1.37	0.333	N/A	N/A	N/A
Hid1	Q8R1F6	S673	S	N	A	S	A	S	-1.5135	N/A	-1.2395	-1.3605	-1.763	-1.264	0.097	N/A	N/A	N/A	-2.479	N/A	N/A
Dennd5b	A2RSQ0	S835	K	S	D	S	G	V	-2.0755	-0.6455	N/A	-1.3578	-2.277	-1.874	-0.086	-1.291	N/A	N/A	N/A	N/A	N/A
Pkp2	Q3TIY5	T181	G	R	L	S	L	P	-1.814	-0.9015	N/A	-1.3425	-1.95	-1.678	-0.079	-1.803	N/A	N/A	N/A	N/A	N/A
Tanc1	B9EJ77	S436	S	S	P	S	L	S	-1.926	-0.759	N/A	-1.338	-2.081	-1.771	-0.003	N/A	-1.518	N/A	N/A	N/A	N/A
Nes	Q6P5H2	S575	T	V	K	S	P	E	-1.087	-1.589	N/A	-1.3203	-1.68	-0.494	-0.295	-1.766	-1.412	N/A	N/A	N/A	N/A
Slc9a3r1	P70441	S294	E	L	N	S	Q	D	-1.8165	-1.868	-0.2765	-1.3203	-1.392	-2.241	0.161	-1.117	-2.619	0.081	N/A	-0.553	N/A
Ahnak	E9Q616	S4905	V	D	I	S	S	P	-1.5445	-1.096	N/A	-1.3163	-1.718	-1.371	0.004	-1.201	-0.991	-0.322	N/A	N/A	0.448
Asap2	Q6A074	S716	L	D	E	S	D	D	-1.508	-1.1245	N/A	-1.313	-1.491	-1.525	0.143	-1.111	-1.138	-0.126	N/A	N/A	N/A
Ablim1	E9Q1E8	T357	L	S	P	S	P	S	-1.3085	-1.67	-0.9605	-1.3108	-1.158	-1.459	0.188	-1.881	-1.459	N/A	N/A	-1.921	-0.158
Isyna1	Q9JHU9	S524	V	A	T	S	P	L	-0.8775	-1.744	N/A	-1.308	-3.079	1.324	0.023	-2.629	-0.859	-0.145	N/A	N/A	N/A
Nfkbib	Q60778	S346	Q	P	P	S	P	A	-1.0105	-1.6055	N/A	-1.2988	-1.222	-0.799	-0.091	-1.746	-1.465	N/A	N/A	N/A	N/A
Tnfaip3	Q3U695	S550	R	S	K	S	D	P	-1.034	-1.5635	N/A	-1.2885	-0.844	-1.224	0.051	-1.012	-2.115	N/A	N/A	N/A	N/A
Llgl2	Q3TJ91	S1022	C	R	L	S	N	G	-1.512	-1.065	N/A	-1.2855	-1.181	-1.843	0.29	-0.939	-1.191	N/A	N/A	N/A	N/A
Cap2	Q9CYT6	S311	S	P	T	S	P	K	-2.15	-0.817	-0.8895	-1.2775	-2.233	-2.067	0.054	-1.634	N/A	N/A	-1.779	N/A	N/A
Champ1	Q8K327	S434	P	S	S	S	P	D	-2.398	-0.157	N/A	-1.2678	0.045	-4.841	-0.013	-0.425	0.111	N/A	N/A	N/A	N/A
Neo1	P97798	S1245	R	R	N	S	Y	R	-1.5355	-1	N/A	-1.2625	-1.456	-1.615	0.274	-2	N/A	N/A	N/A	N/A	N/A
Slc9a3r1	P70441	S275	A	S	E	S	P	R	-1.894	-1.445	-0.4485	-1.2552	-1.92	-1.868	0.098	-1.436	-1.454	-0.046	-0.897	N/A	-0.247
Slc9a3r1	P70441	S273	E	P	A	S	E	S	-1.9655	-1.3515	-0.4485	-1.2463	-2.061	-1.87	0.139	-1.354	-1.349	N/A	-0.897	N/A	N/A
Marcks	P26645	S27	V	A	S	S	P	S	-0.999	-1.211	-1.529	-1.2413	-1	-0.998	0.124	-1.475	-0.947	-0.024	-2.042	-1.016	-0.411
Ppl	Q9R269	S1656	L	R	R	S	I	V	-1.5745	-0.908	N/A	-1.2402	-1.408	-1.741	0.357	-1.816	N/A	N/A	N/A	N/A	N/A
Tanc1	B9EJ77	S455	P	L	L	S	P	S	-1.631	-1.8025	-0.287	-1.2385	-1.684	-1.578	0.128	-1.583	-2.022	N/A	-0.56	-0.014	0.19
Bcl9l	Q67FY2	S88	N	Q	I	S	P	S	N/A	-2.056	-0.421	-1.2378	N/A	N/A	N/A	N/A	-4.112	N/A	-1.078	0.236	0.16
Pdha1	P35486	Y301	G	V	S	S	R	T	-2.179	N/A	-0.2965	-1.2375	-0.673	-3.685	N/A	N/A	N/A	N/A	N/A	-0.593	0.177
Mical2	H9KUZ1	S518	R	R	E	S	D	I	-1.7555	-0.7195	N/A	-1.2325	-1.891	-1.62	0.061	-1.439	N/A	-0.343	N/A	N/A	N/A
Nav1	Q8CH77	T650	G	R	K	S	S	L	-1.5165	-0.9485	N/A	-1.2278	-1.578	-1.455	0.045	-1.897	N/A	-0.409	N/A	N/A	N/A
Neo1	P97798	S1225	P	R	N	S	Q	D	-1.596	-0.8595	N/A	-1.2143	-1.682	-1.51	0.122	-1.719	N/A	N/A	N/A	N/A	N/A
Mprip	Q5SWZ5	S2247	R	S	K	S	L	K	-1.991	N/A	-0.4375	-1.2025	-1.963	-2.019	-0.251	N/A	N/A	N/A	N/A	-0.875	N/A
Nop2	E9QN31	S68	P	N	K	S	P	G	-0.5615	-1.8435	N/A	-1.2023	-0.698	-0.425	-0.033	-3.687	N/A	N/A	N/A	N/A	N/A
Prkab2	Q6PAM0	S38	M	V	G	S	T	D	-3.3515	-1.788	1.5325	-1.1973	-3.282	-3.421	0.284	-1.514	-2.062	-0.208	-0.497	3.562	N/A
Pdzrn3	Q69ZS0	S775	L	E	I	S	P	D	-2.7845	-1.255	0.4475	-1.1913	-3.592	-1.977	-0.091	-1.55	-0.96	N/A	N/A	0.895	-0.052
Slc38a1	Q8K2P7	T54	R	S	L	S	N	S	-1.517	-0.8655	N/A	-1.19	-1.564	-1.47	0.093	N/A	-1.731	0.02	N/A	N/A	N/A
Ablim1	E9Q1E8	T353	S	P	R	S	L	S	-0.818	-1.562	N/A	-1.1828	-0.23	-1.406	-0.103	-1.881	-1.243	-0.316	N/A	N/A	N/A
Slc12a6	A2AGJ6	S978	R	L	T	S	I	G	-1.772	-0.5935	N/A	-1.1823	-1.988	-1.556	0.089	-1.187	N/A	0.163	N/A	N/A	N/A
Shroom2	A7TU71	S959	R	S	R	S	S	P	-2.031	-1.073	-0.443	-1.1775	-2.309	-1.753	-0.052	-2.146	N/A	N/A	N/A	-0.886	N/A
Cobll1	E9QPU9	S897	T	L	S	S	P	T	-1.538	-0.817	N/A	-1.1738	-1.717	-1.359	0.025	N/A	-1.634	N/A	N/A	N/A	N/A
Aif1l	A2ATN1	S134	N	E	S	S	P	K	-1.9875	-0.36	N/A	-1.1728	-2.424	-1.551	-0.024	0.195	-0.915	0.215	N/A	N/A	N/A
Pkp2	Q3TIY5	S235	S	A	G	S	L	L	-1.648	-0.6975	N/A	-1.1693	-1.645	-1.651	-0.052	N/A	-1.395	N/A	N/A	N/A	N/A
Pard6b	Q9JK83	S10	H	G	A	S	S	G	-0.7965	-1.542	N/A	-1.1615	-0.027	-1.566	-0.153	-1.685	-1.399	-0.2	N/A	N/A	N/A
Ablim1	E9Q1E8	S359	P	T	P	S	A	E	-0.749	-1.6815	-1.054	-1.1515	-0.412	-1.086	0.062	-1.814	-1.549	-0.215	N/A	-2.108	-0.127
Cux1	H3BJQ9	S1469	R	R	P	S	S	L	-0.7065	-1.5965	N/A	-1.1503	-0.687	-0.726	0.065	-2.66	-0.533	-0.154	N/A	N/A	N/A
Rbsn	Q80Y56	S214	T	H	T	S	P	S	-0.7645	-1.536	N/A	-1.1445	-0.651	-0.878	N/A	-1.404	-1.668	N/A	N/A	N/A	N/A
Fam122b	G1UD78	T112	I	D	F	S	P	V	-0.2495	-2.0395	N/A	-1.1318	-0.867	0.368	-0.079	N/A	-4.079	N/A	N/A	N/A	N/A
Aif1l	A2ATN1	S133	A	N	E	S	S	P	-1.9035	-0.36	N/A	-1.1205	-2.334	-1.473	-0.09	0.195	-0.915	0.215	N/A	N/A	N/A
Gabbr1	Q9WV18	T875	T	M	K	S	G	S	N/A	0.1975	-2.4385	-1.1195	N/A	N/A	N/A	-4.117	4.512	N/A	-4.877	N/A	N/A
Cep152	Q69ZV8	T1615	R	H	T	S	L	R	-2.5785	0.3395	N/A	-1.118	-3.7	-1.457	0.085	N/A	0.679	N/A	N/A	N/A	N/A
Pwwp2b	E9Q9M8	S214	G	P	D	S	E	H	-1.568	-0.668	N/A	-1.117	-1.935	-1.201	N/A	N/A	-1.336	N/A	N/A	N/A	N/A
Cobll1	E9QPU9	S1044	A	E	T	S	P	P	-1.6185	-0.6155	N/A	-1.1157	-1.763	-1.474	0.018	N/A	-1.231	-0.082	N/A	N/A	N/A
Eya4	Q8BY78	S338	N	N	P	S	P	P	-1.771	-0.4155	-1.1605	-1.1155	-1.825	-1.717	0.052	-0.831	N/A	0.463	-1.928	-0.393	-0.043
Nav1	Q8CH77	S1824	S	T	A	S	P	P	-1.548	-0.683	N/A	-1.1108	-1.694	-1.402	N/A	-1.366	N/A	N/A	N/A	N/A	N/A
Sept10	Q8C650	S13	H	P	R	S	L	S	-0.359	-1.8625	N/A	-1.1013	0.049	-0.767	0.214	-3.725	N/A	N/A	N/A	N/A	N/A
Wdr11	G5E8J3	S711	S	M	G	S	I	T	-1.804	N/A	-0.3985	-1.1008	0.039	-3.647	N/A	N/A	N/A	N/A	-0.27	-0.527	0.005
Nfrkb	Q6PIJ4	S298	R	K	G	S	L	A	-0.4155	-1.786	N/A	-1.0975	-0.361	-0.47	0.039	-2.551	-1.021	N/A	N/A	N/A	N/A
Ralgps2	Q9ERD6	S336	T	P	P	S	P	R	-2.3595	0.1645	N/A	-1.087	-3.123	-1.596	0.032	0.443	-0.114	0.495	N/A	N/A	N/A
Frmd4b	Q920B0	S779	N	S	G	S	M	P	-2.1975	0.0235	N/A	-1.083	-2.521	-1.874	-0.076	-0.086	0.133	-0.151	N/A	N/A	N/A
Nes	Q6P5H2	S169	A	H	A	S	P	I	-1.5535	-1.883	0.1875	-1.0435	-1.809	-1.298	-0.232	-2.029	-1.737	0.283	N/A	0.375	0.434
Fcho2	Q3UQN2	S487	R	P	F	S	P	P	-1.297	-1.9985	0.165	-1.0425	-1.549	-1.045	-0.238	-2.541	-1.456	-0.229	0.062	0.268	0.024
Map1b	P14873	Y1405	E	S	P	S	E	D	-2.3775	0.2925	N/A	-1.041	-1.137	-3.618	-0.076	4.158	-3.573	N/A	N/A	N/A	N/A
Pak3	A3KGC0	S4	M	S	D	S	L	D	-1.5535	N/A	-0.5285	-1.027	0.452	-3.559	-0.015	N/A	N/A	N/A	N/A	-1.057	-0.232
Snap23	Q9D3L3	S20	T	D	E	S	L	E	-1.7215	-0.3325	N/A	-1.025	N/A	-3.443	N/A	1.05	-1.715	N/A	N/A	N/A	N/A
Mpp2	B1AQF9	T117	T	Y	E	S	P	P	-1.678	-0.372	N/A	-1.0088	-1.434	-1.922	-0.184	-0.655	-0.089	-0.249	N/A	N/A	N/A
Cald1	E9QA15	T525	D	K	V	S	S	P	-0.033	-2.556	-0.4375	-1.0007	0.16	-0.226	0.185	N/A	-5.112	N/A	N/A	-0.875	N/A
Fam21	Q6PGL7	S533	G	L	F	S	D	E	-1.557	-1.052	-0.393	-0.9963	-1.675	-1.439	0.003	-1.254	-0.85	-0.221	N/A	-0.786	0.309
Ncapd2	E9QPT2	S589	S	K	D	S	P	S	-0.43	-1.5625	N/A	-0.9945	-0.679	-0.181	-0.172	N/A	-3.125	N/A	N/A	N/A	N/A
Ctnnd1	E9Q8Z4	Y859	S	H	S	S	D	D	-1.211	-1.8465	0.074	-0.9868	-1.352	-1.07	-0.167	-2.216	-1.477	N/A	-0.416	0.564	0.031
Shroom3	E9QMY5	S443	P	E	N	S	P	P	-2.5535	0.58	N/A	-0.9835	-2.988	-2.119	-0.2	1.16	N/A	N/A	N/A	N/A	N/A
Stim2	B7ZN44	S94	R	R	A	S	G	S	-0.4575	-1.5235	-0.9695	-0.9723	-0.663	-0.252	-0.052	-1.329	-1.718	-0.06	-1.014	-0.925	0.164
Larp1	Q6ZQ58	S298	D	E	T	S	S	V	0.0395	-1.984	N/A	-0.9717	0.111	-0.032	0.133	N/A	-3.968	N/A	N/A	N/A	N/A
Ppfibp1	B2KFS4	S538	S	P	P	S	P	D	0.378	-3.155	-0.138	-0.9693	0.368	0.388	0.128	0.413	-6.723	N/A	0.267	-0.543	0.177
Mrm3	Q5ND52	S42	R	V	L	S	P	S	-1.5905	N/A	-0.348	-0.9643	-1.481	-1.7	0.041	N/A	N/A	N/A	N/A	-0.696	0.208
Slk	O54988	S645	V	S	E	S	N	S	-0.0515	N/A	-1.877	-0.953	0.17	-0.273	N/A	N/A	N/A	N/A	N/A	-3.754	-0.159
Ezh2	Q6AXH7	S359	N	N	S	S	R	P	-1.8045	-0.1015	N/A	-0.9463	-0.473	-3.136	-0.192	-0.456	0.253	N/A	N/A	N/A	N/A
Ppp1r12b	A6H644	S833	R	L	E	S	G	G	-2.107	N/A	0.2145	-0.9455	-1.759	-2.455	0.187	N/A	N/A	N/A	-0.346	0.775	-0.459
Scnm1	Q8K136	S182	A	P	M	S	P	T	1.5915	-3.4825	N/A	-0.9398	1.143	2.04	-0.052	-2.65	-4.315	0.044	N/A	N/A	0.089
Mpp2	B1AQF9	S121	P	P	P	S	P	G	-1.6245	-0.255	N/A	-0.9305	-1.884	-1.365	-0.318	-0.421	-0.089	-0.005	N/A	N/A	N/A
Senp3	Q9EP97	S163	N	H	L	S	P	Q	-1.549	-1.0605	-0.182	-0.9302	-1.796	-1.302	-0.182	-1.066	-1.055	0.114	-0.208	-0.156	0.045
Kiaa1671	Q8BRV5	S302	K	R	Q	S	L	Y	-1.6655	-1.616	0.491	-0.9275	-1.626	-1.705	0.241	-1.641	-1.591	0.07	0.019	0.963	-0.204
Epn2	Q8CHU3	Y196	P	A	S	S	H	G	-1.6445	-0.2105	N/A	-0.9217	-1.537	-1.752	N/A	N/A	-0.421	N/A	N/A	N/A	N/A
Eif6	O55135	S239	M	R	D	S	L	I	-0.7535	-1.6305	-0.381	-0.921	-0.847	-0.66	0.046	-2.174	-1.087	-0.445	N/A	-0.762	N/A
Pom121	Q3U425	S83	A	L	S	S	F	V	-0.886	-0.3405	-1.5365	-0.921	-0.872	-0.9	0.123	N/A	-0.681	-0.154	-1.047	-2.026	0.037
Pom121	Q3U425	S83	A	L	S	S	F	V	-0.886	-0.3405	-1.5365	-0.9182	-0.872	-0.9	0.123	N/A	-0.681	-0.154	-1.047	-2.026	0.037
Mkl1	D3YUI2	T488	T	G	S	S	P	P	-0.4735	-0.4165	-1.8645	-0.916	-0.326	-0.621	0.016	-0.076	-0.757	0.06	-2.245	-1.484	-0.262
Zc3h13	B9EHN9	S355	R	T	P	S	P	S	-0.157	-1.675	N/A	-0.9153	-0.149	-0.165	-0.01	0.213	-3.563	N/A	N/A	N/A	N/A
Akap13	E9Q474	T1911	S	H	S	S	D	S	-2.212	0.3815	N/A	-0.915	N/A	-4.424	N/A	0.361	0.402	0.186	N/A	N/A	N/A
Elac2	Q3U0M8	S797	Q	A	D	S	P	E	-1.5805	-0.6755	-0.489	-0.9028	-1.518	-1.643	0.415	-0.68	-0.671	-0.06	N/A	-0.978	-0.156
Dnmt1	P13864	S146	D	T	L	S	V	E	-0.1215	-1.684	N/A	-0.8987	N/A	-0.243	N/A	-0.205	-3.163	-0.043	N/A	N/A	N/A
Mkl1	D3YUI2	S492	P	P	V	S	P	T	-0.4735	-0.4165	-1.806	-0.893	-0.326	-0.621	0.055	-0.076	-0.757	0.067	-2.098	-1.514	-0.262
Helb	G5E835	T992	D	V	D	S	D	E	-0.265	-1.521	N/A	-0.8885	0.375	-0.905	0.478	N/A	-3.042	N/A	N/A	N/A	N/A
Kank2	Q8BX02	S532	R	V	L	S	P	A	-1.5555	-0.8825	-0.2275	-0.8713	-1.73	-1.381	-0.167	-1.765	N/A	-0.002	-0.183	-0.272	-0.322
Aim1	E9PVP1	S969	P	G	H	S	F	S	-1.581	N/A	-0.1615	-0.8708	-1.649	-1.513	0.276	N/A	N/A	N/A	N/A	-0.323	N/A
Lmtk2	Q3TYD6	S656	L	S	S	S	L	D	-1.8535	N/A	0.112	-0.8695	-1.553	-2.154	0.385	N/A	N/A	-0.374	N/A	0.224	-0.38
Lmtk2	Q3TYD6	S654	A	I	L	S	S	S	-1.851	N/A	0.112	-0.8507	-1.553	-2.149	0.357	N/A	N/A	-0.374	N/A	0.224	-0.38
Palm2	A2APJ5	S74	S	S	L	S	P	D	-0.31	-0.4355	-1.8065	-0.8503	-0.337	-0.283	0.093	-0.54	-0.331	-0.12	-2.286	-1.327	0.455
Nfia	B1AUB7	S287	E	M	D	S	P	G	-1.94	-0.9245	0.3135	-0.8258	-2.025	-1.855	0.167	-0.768	-1.081	-0.031	N/A	0.627	-0.118
Limch1	D3YU59	S719	K	P	K	S	P	E	1.528	N/A	-3.1795	-0.808	2.008	1.048	0.463	N/A	N/A	N/A	-4.231	-2.128	-0.488
Ctnnd1	E9Q8Z4	S858	S	S	H	S	Y	D	-1.153	-1.6235	0.3525	-0.8058	-1.104	-1.202	0.044	-1.875	-1.372	-0.194	N/A	0.705	-0.088
Kiaa1671	Q8BRV5	S205	R	D	E	S	D	E	-1.768	-1.0865	0.437	-0.8043	-1.991	-1.545	0.015	-1.021	-1.152	-0.072	0.31	0.564	0.023
A2AG58	A2AG58	S210	R	R	G	S	E	D	0.1745	-1.783	N/A	-0.8027	0.181	0.168	0.016	-2.859	-0.707	N/A	N/A	N/A	N/A
Nedd4l	Q3TQK9	S369	R	S	L	S	S	P	-1.326	-1.668	0.586	-0.7935	-1.296	-1.356	0.22	-1.929	-1.407	-0.163	0.586	0.586	-0.091
Marcks	P26645	S124	A	S	A	S	S	T	-0.532	-0.298	-1.5505	-0.7925	-0.348	-0.716	0.196	N/A	-0.596	N/A	-2.031	-1.07	0.164
Peak1	Q69Z38	T896	T	K	P	S	S	P	-0.4535	-1.6855	-0.2385	-0.7917	-0.433	-0.474	-0.05	-3.371	N/A	N/A	N/A	-0.477	N/A
Mcc	E9PWI3	S293	S	E	L	S	Q	S	-1.5325	-0.126	-0.7165	-0.7853	-1.472	-1.593	0.206	-0.252	N/A	N/A	N/A	-1.433	N/A
Slc39a6	Q8C145	S489	Q	L	S	S	N	E	-0.002	-1.5685	N/A	-0.7793	-0.072	0.068	-0.361	N/A	-3.137	N/A	N/A	N/A	N/A
Mllt4	E9Q9C3	S1282	V	T	R	S	Q	E	0.3245	N/A	-1.883	-0.7773	0.556	0.093	0.129	N/A	N/A	N/A	-2.06	-1.706	0.179
Aim1	E9PVP1	S115	A	V	P	S	S	P	-1.504	-2.2685	1.4405	-0.765	-1.309	-1.699	-0.035	-2.133	-2.404	-0.067	N/A	2.881	N/A
Peak1	Q69Z38	T571	T	S	P	S	A	T	-1.6165	0.0865	N/A	-0.733	0.371	-3.604	N/A	N/A	0.173	0.069	N/A	N/A	N/A
Pak3	A3KGC0	S186	P	P	V	S	E	E	-0.249	-0.1195	-1.8305	-0.7145	-0.476	-0.022	-0.266	-0.112	-0.127	-0.044	-1.843	-1.818	0.13
Aim1	E9PVP1	S116	V	P	S	S	P	G	-1.4855	-2.0985	1.4405	-0.713	-1.841	-1.13	0.004	-1.766	-2.431	-0.058	N/A	2.881	N/A
Arhgef1	E9PUF7	S831	P	R	P	S	P	S	-2.057	0.631	N/A	-0.7102	N/A	-4.114	N/A	0.563	0.699	-0.133	N/A	N/A	N/A
Cbx5	Q61686	S93	R	k	S	S	F	S	-0.252	-1.571	-0.3075	-0.7058	-0.205	-0.299	0.073	-2.203	-0.939	-0.484	-0.41	-0.205	-0.193
Klf3	Q545J5	S78	A	G	G	S	P	S	-0.3245	0.0125	-1.8055	-0.6955	-0.345	-0.304	0.035	0.014	0.011	-0.07	-2.057	-1.554	-0.202
Arntl	Q3UHZ2	T44	G	S	A	S	D	Y	0.336	-1.727	N/A	-0.6935	0.169	0.503	0.066	N/A	-3.454	N/A	N/A	N/A	N/A
Dlc1	D5M8I5	S540	S	E	D	S	D	E	-1.6975	-0.83	0.447	-0.6885	-1.862	-1.533	-0.033	-0.645	-1.015	N/A	N/A	0.894	N/A
Nifk	Q91VE6	S270	R	R	K	S	Q	V	-0.081	-1.5195	-0.465	-0.6853	-0.096	-0.066	0.001	-2.247	-0.792	-0.064	-0.697	-0.233	-0.309
Cactin	A1L013	T151	S	P	G	S	A	T	-1.623	0.025	-0.458	-0.6837	0.09	-3.336	0.056	N/A	0.05	N/A	-0.916	N/A	N/A
Gm7964	D3YWG1	S216	I	S	E	S	P	I	-0.234	-0.2015	-1.6155	-0.6618	-0.187	-0.281	0.072	0.171	-0.574	0.345	-1.735	-1.496	0.123
Stim2	B7ZN44	S96	A	S	G	S	A	G	-0.029	-1.5155	-0.441	-0.6515	-0.253	0.195	-0.359	-1.443	-1.588	N/A	N/A	-0.882	0.363
Hspb1	P14602	S13	L	L	R	S	P	S	-0.6225	-1.528	0.196	-0.647	-0.518	-0.727	-0.103	-1.203	-1.853	N/A	-0.087	0.479	0.338
Tbc1d22a	Q8R5A6	T148	E	S	H	S	P	C	-1.5145	N/A	0.2205	-0.6452	0.122	-3.151	N/A	N/A	N/A	N/A	N/A	0.441	N/A
Slk	O54988	S647	E	S	N	S	I	E	0.116	0.211	-2.2625	-0.6393	0.427	-0.195	0.3	0.422	N/A	-0.183	-0.771	-3.754	N/A
Arntl	Q3UHZ2	S42	R	K	G	S	A	T	0.498	-1.7765	N/A	-0.6233	0.492	0.504	-0.124	N/A	-3.553	N/A	N/A	N/A	N/A
Nedd4l	Q3TQK9	T287	V	T	D	S	V	A	-1.657	-0.6595	0.4465	-0.6067	-1.482	-1.832	0.055	N/A	-1.319	-0.343	N/A	0.893	N/A
Rbm14	Q8C2Q3	S618	R	R	L	S	E	S	-0.0345	-1.728	-0.0575	-0.6013	0.124	-0.193	0.171	-2.709	-0.747	-0.357	N/A	-0.115	-0.441
Rbm34	B2RUP0	S19	R	R	Q	S	S	G	-0.339	-1.5445	0.0795	-0.5837	-0.289	-0.389	N/A	-2.545	-0.544	N/A	N/A	0.159	N/A
Kdm2b	Q6P1G2	S1004	P	S	A	S	P	P	0.173	0.334	-2.258	-0.5737	0.067	0.279	-0.051	0.496	0.172	0.1	-2.809	-1.707	0.203
Larp1	Q6ZQ58	S302	S	V	K	S	D	G	0.108	-1.757	-0.072	-0.5333	0.24	-0.024	0.147	0.454	-3.968	0.38	N/A	-0.144	0.267
Add2	Q9QYB8	S11	E	A	A	S	P	P	-2.078	N/A	1.0115	-0.524	-2.321	-1.835	-0.049	N/A	N/A	N/A	N/A	2.023	N/A
Dennd5b	A2RSQ0	S690	L	R	Q	S	S	E	-1.9725	0.345	0.0555	-0.4953	-2.041	-1.904	-0.101	-0.066	0.756	-0.309	0.223	-0.112	-0.011
3110082I17Rik	G5E8F7	S180	S	G	G	S	P	G	0.163	0.033	-1.682	-0.4635	0.297	0.029	0.059	0.198	-0.132	0.207	-1.39	-1.974	-0.186
Eif4ebp1	Q60876	T44	L	F	S	S	T	P	0.6405	N/A	-1.5675	-0.4458	1.281	N/A	N/A	N/A	N/A	N/A	-1.215	-1.92	N/A
Brat1	E9QLK3	S730	R	A	S	S	P	R	0.09	0.108	-1.5355	-0.4417	0.123	0.057	0.104	0.186	0.03	-0.04	-2.289	-0.782	0.235
Rtn4	Q99P72	S766	E	R	L	S	A	S	0.439	-0.014	-1.75	-0.425	0.195	0.683	0.128	-0.022	-0.006	-0.011	-1.61	-1.89	0.442
Cyp1b1	Q64429	S282	H	R	E	S	L	V	N/A	-1.8355	0.9855	-0.4145	N/A	N/A	N/A	-2.227	-1.444	-0.439	N/A	1.971	N/A
Eif4g3	E9QNX3	S278	R	T	S	S	P	T	-1.9155	-1.6335	2.3055	-0.4037	-1.896	-1.935	-0.136	-1.598	-1.669	0.087	2.537	2.074	0.386
Sept11	Q8C1B7	S9	G	R	P	S	N	E	0.409	0.053	-1.673	-0.3932	0.464	0.354	0.092	N/A	0.106	0.089	-2.158	-1.188	0.389
Mcm3	P25206	S668	K	K	A	S	E	D	0.3425	0.6755	-2.1975	-0.3803	0.417	0.268	0.051	1.314	0.037	0.023	-3.947	-0.448	0.208
Slc9a3r1	P70441	T288	S	S	D	S	S	E	0.7825	-1.543	N/A	-0.379	N/A	1.565	0.339	-1.463	-1.623	-0.005	N/A	N/A	N/A
Marcks	P26645	S141	S	P	S	S	E	T	0.378	0.028	-1.543	-0.3382	0.56	0.196	0.029	0.648	-0.592	0.427	-1.86	-1.226	-0.367
Tns1	E9Q0S6	S604	A	A	L	S	P	Q	-1.053	-1.7525	1.791	-0.3068	-2.106	N/A	-0.021	-1.753	-1.752	0.137	N/A	3.582	N/A
Mtor	Q9JLN9	S1166	L	D	Q	S	P	E	0.7745	-1.536	-0.159	-0.2578	1.549	N/A	N/A	-1.08	-1.992	N/A	-0.672	0.354	0.402
Limd2	B1AR88	S30	R	S	K	S	F	S	0.591	0.217	-1.5815	-0.2508	0.742	0.44	0.147	0.293	0.141	N/A	-2.15	-1.013	-0.121
Fn1	G5E8B8	S2475	R	D	D	S	R	E	0.6985	-1.677	0.226	-0.2505	0.588	0.809	0.069	N/A	-3.354	N/A	N/A	0.452	0.492
Rtn4	Q99P72	S768	L	S	A	S	P	Q	0.962	0.0335	-1.747	-0.2365	1.125	0.799	0.125	-0.012	0.079	0.145	-1.577	-1.917	0.395
Phldb1	D3Z0X5	S553	T	G	A	S	P	R	0.491	0.445	-1.6455	-0.1893	0.605	0.377	0.263	0.167	0.723	0.315	-4.101	0.81	-0.181
Oxr1	E9Q0A7	T483	D	S	E	S	E	V	1.564	-1.9425	N/A	-0.1485	1.718	1.41	0.006	N/A	-3.885	N/A	N/A	N/A	N/A
Ilf3	Q9Z1X4	S382	E	E	K	S	P	S	0.0825	-2.0905	1.5625	-0.0633	0.072	0.093	-0.019	0.263	-4.444	0.303	4.778	-1.653	N/A
Oxr1	E9Q0A7	S59	R	P	P	S	P	A	0.992	1.246	-2.428	-0.0363	0.759	1.225	-0.214	1.141	1.351	-0.24	-2.795	-2.061	-0.471
Tor1aip1	Q921T2	T169	R	P	V	S	S	Q	0.3025	1.589	-2.0005	0.1078	0.022	0.583	-0.152	3.178	N/A	N/A	-4.001	N/A	N/A
Ilf3	Q9Z1X4	S384	K	S	P	S	K	K	0.1565	-2.222	2.389	0.1103	0.198	0.115	0.089	N/A	-4.444	N/A	4.778	N/A	N/A
Zfpm1	O35615	T666	G	T	T	S	P	E	-2.304	2.5245	N/A	0.1278	-2.5	-2.108	N/A	5.049	N/A	N/A	N/A	N/A	N/A
Eif3j2	Q66JS6	S18	D	S	D	S	W	D	2.099	N/A	-1.8435	0.1687	2.367	1.831	N/A	N/A	N/A	N/A	-1.832	-1.855	0.111
Cd34	Q543B6	S343	P	G	A	S	P	E	1.414	2.54	-3.448	0.2268	1.763	1.065	0.255	2.86	2.22	0.433	-3.45	-3.446	-0.136
Hid1	Q8R1F6	S593	R	T	G	S	Q	E	-1.426	-1.6575	3.764	0.2665	-1.862	-0.99	-0.139	-2.408	-0.907	-0.439	2.756	4.772	N/A
Mapkbp1	Q921Q9	S413	R	S	I	S	V	G	2.643	N/A	-2.11	0.583	N/A	5.286	N/A	N/A	N/A	N/A	-2.391	-1.829	-0.41
Slc1a6	B2RQX4	S3	_	M	S	S	H	G	2.688	N/A	-1.522	0.7638	3.326	2.05	N/A	N/A	N/A	N/A	-1.841	-1.203	-0.077
Bcl3	Q9Z2F6	S39	R	P	A	S	P	E	1.559	-1.6805	2.413	0.8392	1.232	1.886	-0.242	-4.999	1.638	-0.35	N/A	4.826	-0.119
Oxr1	E9Q0A7	S197	S	S	T	S	E	E	2.4725	2.2625	-2.2175	1.1163	2.783	2.162	0.283	2.626	1.899	-0.199	-1.851	-2.584	-0.291
Mapkbp1	Q921Q9	S411	L	A	R	S	I	S	4.1855	N/A	-1.953	1.199	4.119	4.252	N/A	N/A	N/A	N/A	-2.391	-1.515	-0.411
Eif3j2	Q66JS6	S16	A	G	D	S	D	S	3.9545	N/A	-1.5565	1.5535	3.454	4.455	N/A	N/A	N/A	N/A	-1.807	-1.306	0.019
Tp53bp1	P70399	S423	P	T	V	S	P	Q	3.768	2.8525	-1.96	0	3.996	3.54	N/A	2.888	2.817	N/A	-1.946	-1.974	-0.016
												0
												0
												0
												0
												0
												0

## Sheet: Figure Legend
Table EV1. Phosphopeptides reproducibly depleted in Ulk1-/-/Ulk2-/- MEFs. Phosphopetides detected in both forward and reverse labelling conditions with an average log2[DKO/WT] value of less than -1.5 from at least 1 experiment (1-3) are listed, excluding those showing label-dependent enrichment (-0.5<log2[WT/WT]<0.5) in any of the 3 control conditions (Expt 1-3 C). MGI (Mouse Genome Informatics) …
